# Supplementary material for: Comparative characterization of bacterial communities in geese fed all-grass or high-grain diets
Source: PLoS One. 2017 Oct 3;12(10):e0185590. doi: 10.1371/journal.pone.0185590 (PMC5626430; doi:10.1371/journal.pone.0185590)
Supplement: S1 Table — (XLS) [file pone.0185590.s001.xls]

## Sheet: Sheet1
S1 Table Sequences summary
Sample ID	Sample Type	Diet	Sequence counts	Average length(bp)	Observations(OTU number)
Gf1	feces	grass-feeding	36603	435.7	432
Gf2	feces	grass-feeding	36618	437.91	442
Gf3	feces	grass-feeding	30756	430.28	356
Gf4	feces	grass-feeding	35040	436.39	463
Gc1	cecum	grass-feeding	29488	435.89	425
Gc2	cecum	grass-feeding	28524	436.09	443
Gc3	cecum	grass-feeding	38095	441.02	454
Gc4	cecum	grass-feeding	23370	432.67	420
Ff1	feces	high grain-feeding	27852	435.89	343
Ff2	feces	high grain-feeding	20535	436.32	276
Ff3	feces	high grain-feeding	35100	427.34	238
Ff4	feces	high grain-feeding	28391	431.5	343
Fc1	cecum	high grain-feeding	35931	437.92	281
Fc2	cecum	high grain-feeding	24625	438.49	411
Fc3	cecum	high grain-feeding	32862	439.14	258
Fc4	cecum	high grain-feeding	31856	441.4	389
Note:“Gf1~ Gf4, Gc1~ Gc4, Ff1~ Ff4 and Fc1~ Fc4” represents four individuals from grass-fed and high grain-fed geese, respectively.“Gf and Ff” indicates the faeces samples from grass-fed geese and high grain-fed geese, respectively, while “Gc and Fc” indicates the caecum from grass-fed geese and high grain-fed geese, respectively.
