# Supplementary material for: Comparative characterization of bacterial communities in geese fed all-grass or high-grain diets
Source: PLoS One. 2017 Oct 3;12(10):e0185590. doi: 10.1371/journal.pone.0185590 (PMC5626430; doi:10.1371/journal.pone.0185590)
Supplement: S3 Table — (XLS) [file pone.0185590.s003.xls]

## Sheet: metastat
S3 Table Relative abundance of each OTU significant (P<0.05) for different diet and its classification
O.T.U.	Gc group	Fc group	P value	phylum	class	order	family	genus	species
OTU4	0.014±0.004	0.000±0.000	0.00348112	Firmicutes	Clostridia	Clostridiales	Defluviitaleaceae
OTU9	0.075±0.025	0.004±0.003	0.0110443	Firmicutes	Clostridia	Clostridiales	Ruminococcaceae	Anaerotruncus	uncultured_bacterium
OTU10	0.000±0.000	0.008±0.003	0.0128013	Proteobacteria	Gammaproteobacteria	Aeromonadales	Succinivibrionaceae	Anaerobiospirillum	Anaerobiospirillum_succiniciproducens
OTU12	0.053±0.015	0.000±0.000	0.00434975	Firmicutes	Bacilli	Lactobacillales	Lactobacillaceae	Lactobacillus	Lactobacillus_amylovorus
OTU14	0.000±0.000	0.132±0.047	0.0108998	Bacteroidetes	Bacteroidia	Bacteroidales	Bacteroidaceae	Bacteroides
OTU25	0.116±0.028	0.019±0.007	0.00554351	Bacteroidetes	Bacteroidia	Bacteroidales	Prevotellaceae	uncultured	uncultured_bacterium
OTU28	0.000±0.000	0.017±0.008	0.0477865	Bacteroidetes	Bacteroidia	Bacteroidales	Rikenellaceae	RC9_gut_group
OTU34	0.061±0.021	0.003±0.002	0.0115468	Firmicutes	Clostridia	Clostridiales	Ruminococcaceae	uncultured
OTU35	0.114±0.035	0.006±0.002	0.00725944	Firmicutes	Clostridia	Clostridiales	Ruminococcaceae	Oscillibacter
OTU40	0.084±0.041	0.000±0.000	0.0460394	Firmicutes	Clostridia	Clostridiales	Ruminococcaceae
OTU45	0.000±0.000	0.014±0.006	0.0238621	Bacteroidetes	Bacteroidia	Bacteroidales	Prevotellaceae	Alloprevotella	gut_metagenome
OTU47	0.529±0.18	0.027±0.021	0.0115123	Firmicutes	Clostridia	Clostridiales	Lachnospiraceae
OTU48	0.237±0.062	0.04±0.018	0.00747291	Firmicutes	Erysipelotrichia	Erysipelotrichales	Erysipelotrichaceae	uncultured
OTU50	0.318±0.144	0.011±0.007	0.0372217	Firmicutes	Clostridia	Clostridiales	Lachnospiraceae
OTU53	0.000±0.000	0.09±0.027	0.00567652	Actinobacteria	Actinobacteria	Coriobacteriales	Coriobacteriaceae
OTU55	0.227±0.062	12.214±1.804	0.000220033	Bacteroidetes	Bacteroidia	Bacteroidales	Bacteroidaceae	Bacteroides
OTU58	0.017±0.005	0.001±0.001	0.0089491	Tenericutes	Mollicutes	RF9	no rank	no rank	Firmicutes_bacterium_CAG:822
OTU64	0.046±0.014	0.000±0.000	0.005711	Firmicutes	Clostridia	Clostridiales	Ruminococcaceae
OTU68	0.275±0.089	0.023±0.008	0.0103235	Firmicutes	Clostridia	Clostridiales	Ruminococcaceae	Incertae_Sedis
OTU73	0.039±0.012	0.003±0.001	0.00722496	Firmicutes	Erysipelotrichia	Erysipelotrichales	Erysipelotrichaceae	uncultured	uncultured_bacterium
OTU78	0.051±0.022	0.000±0.000	0.026642	Firmicutes	Clostridia	Clostridiales	Ruminococcaceae
OTU79	0.011±0.004	0.000±0.000	0.0135599	Firmicutes	Clostridia	Clostridiales	Lachnospiraceae
OTU81	0.000±0.000	0.127±0.056	0.0276388	Bacteroidetes	Bacteroidia	Bacteroidales	Rikenellaceae
OTU88	0.099±0.04	0.001±0.001	0.0215222	Firmicutes	Clostridia	Clostridiales	Ruminococcaceae	uncultured
OTU104	0.019±0.008	0.002±0.002	0.0345747	Firmicutes	Clostridia	Clostridiales	Ruminococcaceae	uncultured	uncultured_eubacterium_WCHB1-49
OTU109	0.016±0.004	0.000±0.000	0.00307718	Firmicutes	Bacilli	Lactobacillales	Lactobacillaceae	Lactobacillus	Lactobacillus_vini
OTU111	1.044±0.159	0.000±0.000	0.000308703	Bacteroidetes	Bacteroidia	Bacteroidales	Prevotellaceae
OTU112	0.04±0.016	0.005±0.005	0.0377964	Firmicutes	Clostridia	Clostridiales	Peptococcaceae	uncultured
OTU113	0.326±0.272	0.976±0.175	0.0490821	Bacteroidetes	Bacteroidia	Bacteroidales	Bacteroidaceae	Bacteroides	Bacteroides_coprocola_DSM_17136
OTU117	0.04±0.005	0.01±0.008	0.00795074	Bacteroidetes	Bacteroidia	Bacteroidales	Rikenellaceae	Alistipes
OTU119	0.019±0.005	0.000±0.000	0.00391133	Firmicutes	Clostridia	Clostridiales	Ruminococcaceae	uncultured	unidentified
OTU123	0.058±0.022	0.000±0.000	0.0159819	Firmicutes	Clostridia	Clostridiales	Christensenellaceae	uncultured	uncultured_bacterium
OTU124	0.23±0.063	0.008±0.006	0.0046913	Firmicutes	Clostridia	Clostridiales	Lachnospiraceae
OTU136	0.000±0.000	0.02±0.009	0.0382824	Actinobacteria	Actinobacteria	Coriobacteriales	Coriobacteriaceae	Collinsella	Collinsella_sp._GD3
OTU144	0.000±0.000	0.01±0.004	0.0140411	Firmicutes	Erysipelotrichia	Erysipelotrichales	Erysipelotrichaceae
OTU150	0.016±0.006	0.000±0.000	0.0148456	Bacteroidetes	Bacteroidia	Bacteroidales
OTU152	0.073±0.034	0.000±0.000	0.0350378	Firmicutes	Clostridia	Clostridiales	Peptococcaceae	uncultured
OTU157	0.679±0.186	0.177±0.106	0.0245961	Bacteroidetes	Bacteroidia	Bacteroidales	Prevotellaceae	uncultured	uncultured_organism
OTU163	0.053±0.013	0.003±0.003	0.00382266	Firmicutes	Clostridia	Clostridiales	Lachnospiraceae	uncultured
OTU170	0.134±0.046	0.000±0.000	0.00876519	Firmicutes	Clostridia	Clostridiales	Ruminococcaceae	uncultured
OTU180	0.000±0.000	0.362±0.144	0.018243	Bacteroidetes	Bacteroidia	Bacteroidales	S24-7	no rank
OTU201	0.005±0.003	0.000±0.000	0.0437488	Firmicutes	Clostridia	Clostridiales	Ruminococcaceae	Anaerotruncus	uncultured_rumen_bacterium
OTU203	0.476±0.132	0.163±0.074	0.0422906	Firmicutes	Clostridia	Clostridiales	Ruminococcaceae	Subdoligranulum
OTU207	0.012±0.006	0.000±0.000	0.0487471	Firmicutes	Clostridia	Clostridiales	Ruminococcaceae	Anaerotruncus
OTU208	0.059±0.012	0.001±0.001	0.00204269	Firmicutes	Clostridia	Clostridiales	Ruminococcaceae	Incertae_Sedis	uncultured_Clostridia_bacterium
OTU214	0.04±0.005	0.000±0.000	3.44828e-05	Firmicutes	Clostridia	Clostridiales	Ruminococcaceae	uncultured
OTU216	0.000±0.000	0.008±0.003	0.012225	Spirochaetae	Spirochaetes	Spirochaetales	Spirochaetaceae	Treponema
OTU217	0.011±0.008	0.08±0.018	0.00465681	Proteobacteria	Betaproteobacteria	Burkholderiales	Alcaligenaceae	Sutterella
OTU221	0.000±0.000	0.264±0.115	0.0266765	Bacteroidetes	Bacteroidia	Bacteroidales
OTU222	0.007±0.002	0.000±0.000	0.0035156	Firmicutes	Clostridia	Clostridiales	Ruminococcaceae	uncultured
OTU225	0.02±0.005	0.000±0.000	0.00279967	Firmicutes	Clostridia	Clostridiales	Lachnospiraceae	uncultured
OTU229	2.435±1.004	0.228±0.157	0.0341987	Firmicutes	Clostridia	Clostridiales	Ruminococcaceae	uncultured
OTU233	0.000±0.000	1.309±0.563	0.0251166	Proteobacteria	Deltaproteobacteria	Desulfovibrionales	Desulfovibrionaceae	Desulfovibrio	uncultured_bacterium
OTU235	0.000±0.000	0.004±0.002	0.0343563	Actinobacteria	Actinobacteria	Coriobacteriales	Coriobacteriaceae	Collinsella	uncultured_bacterium
OTU236	0.018±0.006	0.000±0.000	0.00743842	Firmicutes	Bacilli	Lactobacillales	Lactobacillaceae	Lactobacillus	Lactobacillus_plantarum_subsp._plantarum
OTU240	0.018±0.002	0.002±0.002	0.000858785	Actinobacteria	Actinobacteria	Coriobacteriales	Coriobacteriaceae
OTU246	0.032±0.009	0.000±0.000	0.00421346	Firmicutes	Clostridia	Clostridiales	Christensenellaceae	uncultured	bacterium_enrichment_culture_clone_RB7c
OTU250	0.023±0.006	0.002±0.002	0.0086289	Firmicutes	Clostridia	Clostridiales	Family_XIII
OTU254	0.000±0.000	0.342±0.162	0.0391888	Fusobacteria	Fusobacteriia	Fusobacteriales
OTU271	0.002±0.002	0.006±0.001	0.0220509	Firmicutes	Clostridia	Clostridiales	vadinBB60	no rank	uncultured_bacterium
OTU283	0.191±0.065	1.073±0.315	0.0119179	Bacteroidetes	Bacteroidia	Bacteroidales	Prevotellaceae	uncultured	uncultured_bacterium
OTU288	0.023±0.008	0.000±0.000	0.00791626	Firmicutes	Clostridia	Clostridiales	Ruminococcaceae
OTU295	0.288±0.104	0.042±0.017	0.0251511	Firmicutes	Clostridia	Clostridiales	Ruminococcaceae
OTU296	0.066±0.025	0.003±0.003	0.0191215	Bacteroidetes	Bacteroidia	Bacteroidales	Rikenellaceae	Alistipes
OTU299	0.000±0.000	1.74±0.561	0.00719048	Bacteroidetes	Bacteroidia	Bacteroidales	Prevotellaceae	uncultured	uncultured_bacterium
OTU301	1.023±0.455	0.026±0.018	0.0323251	Firmicutes	Clostridia	Clostridiales	Ruminococcaceae	uncultured
OTU303	0.234±0.084	0.033±0.02	0.0250115	Firmicutes	Clostridia	Clostridiales	Family_XIII	Incertae_Sedis
OTU307	0.045±0.021	0.003±0.003	0.04967	Bacteroidetes	Bacteroidia	Bacteroidales	Porphyromonadaceae	Barnesiella	Barnesiella_viscericola_DSM_18177
OTU309	0.008±0.001	0.002±0.002	0.00409852	Firmicutes	Bacilli	Lactobacillales	Streptococcaceae	Lactococcus	Lactococcus_piscium
OTU322	0.036±0.006	0.176±0.066	0.0380575	Firmicutes	Clostridia	Clostridiales	Peptococcaceae	Peptococcus	uncultured_bacterium
OTU323	0.000±0.000	0.123±0.053	0.0252315	Proteobacteria	Gammaproteobacteria	Aeromonadales	Succinivibrionaceae	Anaerobiospirillum	Anaerobiospirillum_succiniciproducens
OTU325	0.057±0.021	0.001±0.001	0.0145435	Firmicutes	Clostridia	Clostridiales	Ruminococcaceae
OTU328	0.691±0.166	0.314±0.077	0.0428966	Firmicutes	Clostridia	Clostridiales	Ruminococcaceae	uncultured	uncultured_prokaryote
OTU329	0.017±0.004	0.003±0.002	0.00842036	Firmicutes	Clostridia	Clostridiales	Ruminococcaceae	uncultured
OTU332	0.191±0.069	0.034±0.017	0.0301018	Firmicutes	Clostridia	Clostridiales	Ruminococcaceae	Incertae_Sedis
OTU339	0.106±0.031	0.714±0.297	0.0457159	Bacteroidetes	Bacteroidia	Bacteroidales	S24-7	no rank
OTU352	0.34±0.089	0.07±0.043	0.0120608	Firmicutes	Clostridia	Clostridiales	Ruminococcaceae
OTU354	0.028±0.006	0.000±0.000	0.00141215	Firmicutes	Clostridia	Clostridiales	Lachnospiraceae	Blautia
OTU362	0.137±0.043	0.006±0.003	0.00734154	Firmicutes	Clostridia	Clostridiales	Ruminococcaceae	uncultured
OTU365	0.037±0.014	0.000±0.000	0.0124844	Firmicutes	Clostridia	Clostridiales	Lachnospiraceae
OTU376	0.047±0.02	0.000±0.000	0.0217176	Firmicutes	Clostridia	Clostridiales	Ruminococcaceae	uncultured
OTU379	0.049±0.008	0.000±0.000	0.000343186	Firmicutes	Clostridia	Clostridiales	Christensenellaceae	uncultured	uncultured_bacterium
OTU385	0.038±0.003	0.005±0.002	6.89655e-05	Firmicutes	Clostridia	Clostridiales	Ruminococcaceae	Anaerotruncus
OTU386	0.92±0.183	0.142±0.103	0.00399343	Firmicutes	Negativicutes	Selenomonadales	Acidaminococcaceae	Phascolarctobacterium	uncultured_Firmicutes_bacterium
OTU387	0.000±0.000	0.042±0.019	0.0314795	Bacteroidetes	Bacteroidia	Bacteroidales	Rikenellaceae	RC9_gut_group	uncultured_bacterium
OTU391	0.045±0.019	0.003±0.002	0.0294926	Firmicutes	Clostridia	Clostridiales	Christensenellaceae	uncultured	metagenome
OTU396	0.011±0.004	0.000±0.000	0.014578	Firmicutes	Bacilli	Lactobacillales	Lactobacillaceae	Lactobacillus	Lactobacillus_paralimentarius
OTU404	0.353±0.104	0.026±0.018	0.00715599	Firmicutes	Clostridia	Clostridiales	Ruminococcaceae	uncultured	uncultured_rumen_bacterium_4C28d-18
OTU413	1.034±0.17	0.000±0.000	0.000461412	Bacteroidetes	Bacteroidia	Bacteroidales	Prevotellaceae	uncultured	uncultured_bacterium
OTU417	0.000±0.000	0.037±0.015	0.0229343	Bacteroidetes	Bacteroidia	Bacteroidales	Rikenellaceae	Alistipes	uncultured_bacterium
OTU421	0.132±0.022	0.000±0.000	0.000495895	Firmicutes	Clostridia	Clostridiales	Ruminococcaceae	Ruminococcus	unidentified
OTU445	0.017±0.003	0.000±0.000	0.000824302	Firmicutes	Clostridia	Clostridiales	Lachnospiraceae	Incertae_Sedis
OTU456	0.000±0.000	0.041±0.016	0.0176683	Bacteroidetes	Bacteroidia	Bacteroidales	Rikenellaceae	RC9_gut_group	uncultured_bacterium
OTU463	0.652±0.195	0.133±0.068	0.0184105	Firmicutes	Clostridia	Clostridiales	Ruminococcaceae	Intestinimonas
OTU472	0.004±0.002	0.000±0.000	0.0316979	Firmicutes	Clostridia	Clostridiales	Ruminococcaceae
OTU478	0.125±0.047	0.002±0.002	0.0151067	Firmicutes	Clostridia	Clostridiales	Christensenellaceae	uncultured	uncultured_bacterium
OTU481	0.05±0.02	0.000±0.000	0.019399	Firmicutes	Clostridia	Clostridiales	Christensenellaceae	uncultured	bacterium_YE57
OTU485	0.756±0.368	0.000±0.000	0.0442594	Bacteroidetes	Bacteroidia	Bacteroidales
OTU488	1.442±0.56	0.171±0.091	0.0295271	Firmicutes	Clostridia	Clostridiales	Ruminococcaceae	Oscillospira
OTU489	0.027±0.01	0.000±0.000	0.0149573	Firmicutes	Clostridia	Clostridiales	Ruminococcaceae	uncultured	uncultured_bacterium
OTU494	0.246±0.056	0.018±0.012	0.00304269	Firmicutes	Clostridia	Clostridiales	Lachnospiraceae
OTU496	0.127±0.092	0.692±0.252	0.0378933	Deferribacteres	Deferribacteres	Deferribacterales	Deferribacteraceae	Mucispirillum	uncultured_bacterium
OTU513	0.000±0.000	0.098±0.048	0.0439885	Bacteroidetes	Bacteroidia	Bacteroidales	Prevotellaceae	Prevotella
OTU523	0.000±0.000	0.006±0.003	0.0278834	Firmicutes	Clostridia	Clostridiales	Ruminococcaceae
OTU527	0.006±0.005	0.036±0.009	0.00755008	Firmicutes	Clostridia	Clostridiales	Lachnospiraceae
OTU529	0.02±0.008	0.002±0.002	0.0371182	Firmicutes	Clostridia	Clostridiales	Lachnospiraceae	Coprococcus
OTU532	0.056±0.019	0.003±0.002	0.00955008	Firmicutes	Clostridia	Clostridiales	Peptococcaceae	Peptococcus	uncultured_organism
OTU534	0.026±0.005	0.000±0.000	0.000972085	Firmicutes	Clostridia	Clostridiales	Lachnospiraceae	Incertae_Sedis	Eubacterium_ventriosum
OTU556	0.03±0.023	0.6±0.125	0.00219048	Proteobacteria	Deltaproteobacteria	Desulfovibrionales	Desulfovibrionaceae	Desulfovibrio
OTU557	0.034±0.011	0.003±0.003	0.0127241	Firmicutes	Clostridia	Clostridiales	Ruminococcaceae	uncultured	uncultured_Bacillus_sp.
OTU558	2.025±0.854	0.09±0.089	0.0292102	Bacteroidetes	Bacteroidia	Bacteroidales	Bacteroidaceae	Bacteroides	bacterium_'New_Zealand_B'
OTU566	0.000±0.000	1.846±0.726	0.0175386	Bacteroidetes	Bacteroidia	Bacteroidales
OTU587	0.056±0.011	0.000±0.000	0.00151724	Firmicutes	Clostridia	Clostridiales	Christensenellaceae	uncultured
OTU597	0.015±0.007	0.000±0.000	0.0349097	Firmicutes	Clostridia	Clostridiales	Ruminococcaceae
OTU600	0.017±0.008	0.000±0.000	0.0331724	Actinobacteria	Actinobacteria	Coriobacteriales	Coriobacteriaceae
OTU603	0.01±0.004	0.000±0.000	0.0301708	Firmicutes	Clostridia	Clostridiales	Family_XIII	uncultured	uncultured_bacterium
OTU605	0.024±0.01	0.000±0.000	0.0183218	Firmicutes	Clostridia	Clostridiales	Lachnospiraceae	Coprococcus	unidentified
OTU622	0.019±0.008	0.000±0.000	0.019156	Firmicutes	Clostridia	Clostridiales	Ruminococcaceae
OTU634	0.029±0.006	0.000±0.000	0.00125944	Actinobacteria	Actinobacteria	Coriobacteriales	Coriobacteriaceae	uncultured	uncultured_organism
OTU635	0.022±0.009	0.003±0.002	0.0414253	Firmicutes	Clostridia	Clostridiales	Ruminococcaceae	uncultured
OTU639	0.053±0.013	0.01±0.005	0.00712151	Bacteroidetes	Bacteroidia	Bacteroidales	Bacteroidaceae	Bacteroides
OTU644	0.000±0.000	0.108±0.052	0.0425534	Bacteroidetes	Bacteroidia	Bacteroidales
OTU646	0.964±0.129	0.182±0.034	0.0006289	Firmicutes	Clostridia	Clostridiales	Ruminococcaceae	Incertae_Sedis
OTU649	0.247±0.06	0.000±0.000	0.00300821	Firmicutes	Clostridia	Clostridiales	Ruminococcaceae	uncultured	unidentified_rumen_bacterium_JW32
OTU656	0.054±0.012	0.013±0.011	0.0172118	Firmicutes	Clostridia	Clostridiales	Christensenellaceae	uncultured
OTU664	2.302±0.544	0.605±0.318	0.0137389	Firmicutes	Clostridia	Clostridiales	Lachnospiraceae	Incertae_Sedis
OTU665	0.035±0.014	0.000±0.000	0.0212266	Proteobacteria	Deltaproteobacteria	Desulfovibrionales	Desulfovibrionaceae	Desulfovibrio
OTU670	0.074±0.03	0.009±0.005	0.0358161	Firmicutes	Clostridia	Clostridiales	Ruminococcaceae	uncultured
OTU681	0.009±0.009	0.118±0.029	0.00417898	Bacteroidetes	Bacteroidia	Bacteroidales	Bacteroidaceae	Bacteroides
OTU684	0.16±0.06	1.255±0.512	0.0371872	Bacteroidetes	Bacteroidia	Bacteroidales
OTU696	0.927±0.24	0.149±0.062	0.00680131	Firmicutes	Clostridia	Clostridiales	Ruminococcaceae
OTU702	0.009±0.002	0.000±0.000	0.00176847	Firmicutes	Clostridia	Clostridiales	Peptococcaceae	uncultured	uncultured_rumen_bacterium
OTU710	0.398±0.112	3.041±1.044	0.018445	Bacteroidetes	Bacteroidia	Bacteroidales	Bacteroidaceae	Bacteroides	Bacteroides_plebeius
OTU713	0.155±0.065	0.004±0.002	0.0250821	Firmicutes	Clostridia	Clostridiales	Family_XIII	uncultured	uncultured_bacterium
OTU717	0.636±0.199	0.009±0.008	0.00668309	Bacteroidetes	Bacteroidia	Bacteroidales	Porphyromonadaceae	Parabacteroides	uncultured_bacterium
OTU718	0.2±0.091	0.000±0.000	0.0322906	Tenericutes	Mollicutes	RF9	no rank	no rank	uncultured_rumen_bacterium
OTU722	0.219±0.09	0.034±0.012	0.0444565	Firmicutes	Clostridia	Clostridiales	Ruminococcaceae	uncultured
OTU724	0.000±0.000	0.029±0.01	0.0101806	Proteobacteria	Gammaproteobacteria	Aeromonadales	Succinivibrionaceae	Anaerobiospirillum	Anaerobiospirillum_succiniciproducens
OTU731	1.063±0.405	0.129±0.024	0.0264417	Firmicutes	Clostridia	Clostridiales	Ruminococcaceae	Subdoligranulum	uncultured_Subdoligranulum_sp.
OTU735	0.238±0.065	0.03±0.014	0.00671757	Firmicutes	Clostridia	Clostridiales	Lachnospiraceae
OTU736	0.164±0.036	0.035±0.025	0.00898358	Firmicutes	Clostridia	Clostridiales	Lachnospiraceae
OTU737	0.116±0.052	0.000±0.000	0.0305911	Firmicutes	Clostridia	Clostridiales	Lachnospiraceae	Coprococcus
OTU743	0.086±0.012	0.000±0.000	0.000147783	Bacteroidetes	Bacteroidia	Bacteroidales	Rikenellaceae	Alistipes	uncultured_Alistipes_sp.
OTU747	0.032±0.006	0.003±0.002	0.00144663	Firmicutes	Clostridia	Clostridiales	Ruminococcaceae	uncultured
OTU749	0.000±0.000	0.026±0.005	0.00137767	Proteobacteria	Gammaproteobacteria	Aeromonadales	Succinivibrionaceae	Anaerobiospirillum	uncultured_bacterium
OTU750	0.024±0.006	0.001±0.001	0.00402791	Firmicutes	Clostridia	Clostridiales	Ruminococcaceae	Incertae_Sedis
OTU754	0.063±0.027	0.003±0.002	0.0313087	Proteobacteria	Betaproteobacteria	Burkholderiales	Alcaligenaceae	Sutterella	Parasutterella_secunda
OTU755	0.008±0.002	0.000±0.000	0.00451888	Firmicutes	Clostridia	Clostridiales	Ruminococcaceae
OTU759	0.04±0.017	0.003±0.002	0.0375353	Firmicutes	Clostridia	Clostridiales	Ruminococcaceae	Anaerotruncus	uncultured_Firmicutes_bacterium
OTU760	0.144±0.05	0.000±0.000	0.00938916	Firmicutes	Clostridia	Clostridiales	Lachnospiraceae
OTU761	0.037±0.014	0.002±0.002	0.0215944	Tenericutes	Mollicutes	RF9	no rank	no rank	uncultured_bacterium
OTU767	0.058±0.021	0.000±0.000	0.0107274	Firmicutes	Clostridia	Clostridiales	Defluviitaleaceae	uncultured	uncultured_bacterium
OTU773	0.097±0.041	0.000±0.000	0.0242135	Firmicutes	Clostridia	Clostridiales	Ruminococcaceae	uncultured
OTU785	0.063±0.029	0.004±0.002	0.0491166	Cyanobacteria	Cyanobacteria	Gastranaerophilales	no rank	no rank	uncultured_bacterium
OTU793	0.011±0.005	0.000±0.000	0.0463235	Firmicutes	Bacilli	Lactobacillales	Leuconostocaceae	Weissella	Weissella_paramesenteroides
OTU795	0.697±0.146	0.234±0.114	0.0188719	Firmicutes	Clostridia	Clostridiales	Ruminococcaceae	Incertae_Sedis
OTU798	0.000±0.000	0.015±0.008	0.0499507	Firmicutes	Bacilli	Bacillales	Staphylococcaceae	Staphylococcus	Staphylococcus_equorum
OTU802	0.047±0.005	0.023±0.007	0.0132348	Bacteroidetes	Bacteroidia	Bacteroidales	Rikenellaceae	Alistipes
OTU805	0.915±0.327	0.088±0.033	0.0184795	Firmicutes	Clostridia	Clostridiales	Ruminococcaceae	Anaerotruncus	uncultured_organism
OTU810	0.044±0.014	0.002±0.002	0.00803941	Firmicutes	Clostridia	Clostridiales	Ruminococcaceae
OTU814	0.118±0.039	0.000±0.000	0.00784729	Firmicutes	Clostridia	Clostridiales	Christensenellaceae	uncultured
OTU817	0.108±0.049	0.000±0.000	0.0321248	Firmicutes	Erysipelotrichia	Erysipelotrichales	Erysipelotrichaceae	uncultured
OTU818	0.009±0.003	0.000±0.000	0.00813793	Bacteroidetes	Bacteroidia	Bacteroidales	Rikenellaceae	Rikenella	uncultured_bacterium
OTU825	0.009±0.004	0.000±0.000	0.0407471	Proteobacteria	Betaproteobacteria	Burkholderiales	Oxalobacteraceae	Oxalobacter	uncultured_bacterium
OTU835	0.007±0.003	0.000±0.000	0.00918062	Firmicutes	Clostridia	Clostridiales	Ruminococcaceae	Anaerotruncus	uncultured_bacterium
OTU858	1.723±0.413	0.119±0.064	0.00344663	Bacteroidetes	Bacteroidia	Bacteroidales	Prevotellaceae	uncultured	uncultured_organism
OTU859	0.056±0.015	0.001±0.001	0.00443021	Firmicutes	Clostridia	Clostridiales	Lachnospiraceae	Blautia
OTU862	0.017±0.005	0.001±0.001	0.0060509	Firmicutes	Clostridia	Clostridiales	Ruminococcaceae
OTU872	0.001±0.001	0.265±0.094	0.0103957	Bacteroidetes	Bacteroidia	Bacteroidales	Bacteroidaceae	Bacteroides	uncultured_bacterium
OTU888	0.071±0.027	0.000±0.000	0.0153038	Firmicutes	Clostridia	Clostridiales	Family_XIII	uncultured	uncultured_organism
OTU893	0.094±0.025	0.000±0.000	0.00355008	Firmicutes	Clostridia	Clostridiales	Ruminococcaceae	uncultured	unidentified_rumen_bacterium_RFN25
OTU894	0.437±0.257	1.751±0.514	0.027491	Bacteroidetes	Bacteroidia	Bacteroidales	Bacteroidaceae	Bacteroides	uncultured_bacterium
OTU903	0.000±0.000	0.855±0.135	0.000377668	Bacteroidetes	Bacteroidia	Bacteroidales	Porphyromonadaceae	Parabacteroides	uncultured_bacterium
OTU924	0.076±0.03	0.013±0.009	0.0470411	Firmicutes	Clostridia	Clostridiales	Lachnospiraceae	Shuttleworthia	uncultured_bacterium
OTU933	0.297±0.074	0.033±0.024	0.00521839	Firmicutes	Clostridia	Clostridiales	Ruminococcaceae
OTU939	0.183±0.056	0.043±0.007	0.019087	Bacteroidetes	Bacteroidia	Bacteroidales	Rikenellaceae	Alistipes	uncultured_bacterium
OTU942	0.000±0.000	0.043±0.005	0	Firmicutes	Clostridia	Clostridiales	Ruminococcaceae	Anaerotruncus	uncultured_bacterium
OTU949	0.000±0.000	7.929±2.305	0.00499507	Bacteroidetes	Bacteroidia	Bacteroidales	Bacteroidaceae	Bacteroides	uncultured_bacterium
OTU952	0.004±0.002	0.106±0.049	0.0403399	Firmicutes	Clostridia	Clostridiales	Lachnospiraceae	Blautia	bacterium_ic1272
OTU958	0.015±0.005	0.000±0.000	0.0104302	Firmicutes	Clostridia	Clostridiales	vadinBB60	no rank	uncultured_bacterium
OTU960	2.491±0.871	0.051±0.03	0.0108161	Firmicutes	Clostridia	Clostridiales	Ruminococcaceae	uncultured	human_gut_metagenome
OTU962	0.103±0.031	0.000±0.000	0.005578	Firmicutes	Clostridia	Clostridiales	Lachnospiraceae	Shuttleworthia	uncultured_bacterium
OTU966	0.072±0.031	0.000±0.000	0.0261215	Firmicutes	Clostridia	Clostridiales	Ruminococcaceae	uncultured
OTU971	0.008±0.002	0.002±0.002	0.0118292	Firmicutes	Clostridia	Clostridiales	Ruminococcaceae	Incertae_Sedis
OTU974	0.007±0.003	0.000±0.000	0.0333514	Actinobacteria	Actinobacteria	Coriobacteriales	Coriobacteriaceae	uncultured
OTU983	0.082±0.037	0.003±0.003	0.0375698	Firmicutes	Clostridia	Clostridiales	Lachnospiraceae
OTU996	0.001±0.001	0.028±0.009	0.00762233	Firmicutes	Clostridia	Clostridiales	Lachnospiraceae
OTU1000	0.000±0.000	0.023±0.01	0.0265649	Bacteroidetes	Bacteroidia	Bacteroidales	Porphyromonadaceae	Odoribacter	uncultured_bacterium
OTU1005	0.001±0.001	0.026±0.01	0.0199491	Firmicutes	Clostridia	Clostridiales	Ruminococcaceae	Butyricicoccus	uncultured_bacterium
OTU1006	0.027±0.013	0.000±0.000	0.0398834	Firmicutes	Clostridia	Clostridiales	Ruminococcaceae	uncultured	uncultured_rumen_bacterium_4C28d-12
OTU1022	0.03±0.014	0.000±0.000	0.0353465	Firmicutes	Clostridia	Clostridiales	Ruminococcaceae	Incertae_Sedis
OTU1025	0.015±0.004	0.004±0.003	0.0226798	Bacteroidetes	Bacteroidia	Bacteroidales	Rikenellaceae	Rikenella
OTU1031	0.021±0.007	0.928±0.171	0.00100657	Firmicutes	Clostridia	Clostridiales	Ruminococcaceae	Faecalibacterium	bacterium_ic1379
OTU1033	0.306±0.049	1.324±0.381	0.0142594	Firmicutes	Clostridia	Clostridiales	Ruminococcaceae	Faecalibacterium
OTU1034	0.039±0.014	0.002±0.002	0.0149228	Firmicutes	Clostridia	Clostridiales	Ruminococcaceae	Incertae_Sedis
Note: “Gc and Fc” indicates the caecum from grass-fed geese and high grain-fed geese, respectively. P value with bold means P<0.01
