# Supplementary material for: Comparative characterization of bacterial communities in geese fed all-grass or high-grain diets
Source: PLoS One. 2017 Oct 3;12(10):e0185590. doi: 10.1371/journal.pone.0185590 (PMC5626430; doi:10.1371/journal.pone.0185590)
Supplement: S4 Table — (XLS) [file pone.0185590.s004.xls]

## Sheet: Sheet1
S4 Table Classification of the dominant bacterial community in the caecum from grass-fed geese and high grain-fed geese
type	O.T.U.	phylum	class	order	family	abundance（%）
Both in all-grass fed geese and high-grain fed geese	OTU55、OTU550、OTU710、OTU558、OTU894、OTU210、OTU661	Bacteroidetes	Bacteroidia	Bacteroidales	Bacteroidaceae	13.84
	OTU366、OTU1033、OTU944、OTU488、OTU731、OTU54、OTU782、OTU301、OTU229、OTU192、OTU703、OTU195、OTU960	Firmicutes	Clostridia	Clostridiales	Ruminococcaceae	14.66
	OTU820	Firmicutes	Negativicutes	Selenomonadales	Veillonellaceae	1.02
	OTU521、OTU968、OTU899	Proteobacteria	Deltaproteobacteria	Desulfovibrionales	Desulfovibrionaceae	3.47
	OTU830	Bacteroidetes	Bacteroidia	Bacteroidales	Rikenellaceae	0.78
	OTU283、OTU540、OTU858	Bacteroidetes	Bacteroidia	Bacteroidales	Prevotellaceae	4.19
	OTU684、OTU594	Bacteroidetes	Bacteroidia	Bacteroidales	Unclassified	3.32
	OTU664	Firmicutes	Clostridia	Clostridiales	Lachnospiraceae	1.47
	OTU577	Firmicutes	Negativicutes	Selenomonadales	Acidaminococcaceae	1.27
	OTU756	Verrucomicrobia	Verrucomicrobiae	Verrucomicrobiales	Verrucomicrobiaceae	1.31
Specific in all-grass fed geese	OTU111、OTU413	Bacteroidetes	Bacteroidia	Bacteroidales	Prevotellaceae	2.09
	OTU976	Firmicutes	Negativicutes	Selenomonadales	Veillonellaceae	5.73
Specific in high-grain fed geese	OTU98、OTU615、OTU16、OTU949	Bacteroidetes	Bacteroidia	Bacteroidales	Bacteroidaceae	12.33
	OTU213	Fusobacteria	Fusobacteriia	Fusobacteriales	Fusobacteriaceae	6.36
	OTU566	Bacteroidetes	Bacteroidia	Bacteroidales	Unclassified	1.87
	OTU233	Proteobacteria	Deltaproteobacteria	Desulfovibrionales	Desulfovibrionaceae	1.34
	OTU299	Bacteroidetes	Bacteroidia	Bacteroidales	Prevotellaceae	1.73
