# Supplementary material for: Comparative characterization of bacterial communities in geese fed all-grass or high-grain diets
Source: PLoS One. 2017 Oct 3;12(10):e0185590. doi: 10.1371/journal.pone.0185590 (PMC5626430; doi:10.1371/journal.pone.0185590)
Supplement: S5 Table — (XLS) [file pone.0185590.s005.xls]

## Sheet: ko_table.des.dif
OTU ID	Fc1	Fc2	Fc3	Fc4	Gc1	Gc2	Gc3	Gc4	KEGG_Pathways	p-value
K01362	4275	2538	5330	2890	4484	4199	3739	4521	Unclassified; Metabolism; Amino acid metabolism	0.0398509
K05595	2878	1642	4586	2442	970	1660	1545	836	Unclassified; Cellular Processes and Signaling; Other transporters	0.000311781
K14540	2454	1288	2694	1315	4503	3844	2061	3464	Genetic Information Processing; Translation; Ribosome Biogenesis	0.0406282
K02454	766	198	440	135	71	24	85	58	Environmental Information Processing; Membrane Transport; Secretion system|Environmental Information Processing; Membrane Transport; Bacterial secretion system	0.0306857
K02452	7	76	293	91	6	9	42	4	Environmental Information Processing; Membrane Transport; Secretion system|Environmental Information Processing; Membrane Transport; Bacterial secretion system	0.0436763
K02450	6	76	292	90	5	7	42	1	Environmental Information Processing; Membrane Transport; Secretion system	0.0435734
K02103	549	364	1078	388	2011	1223	742	1188	Genetic Information Processing; Transcription; Transcription factors	0.0229347
K08138	916	632	1966	1016	396	811	854	241	Environmental Information Processing; Membrane Transport; Transporters	0.00999931
K02108	3918	2290	5552	2942	4971	4843	3717	3722	Genetic Information Processing; Folding, Sorting and Degradation; Chaperones and folding catalysts|Metabolism; Energy Metabolism; Photosynthesis proteins|Metabolism; Energy Metabolism; Oxidative phosphorylation|Metabolism; Energy Metabolism; Photosynthesis	0.0287517
K02109	3936	2512	5549	3140	4828	4530	3657	3903	Metabolism; Energy Metabolism; Photosynthesis proteins|Metabolism; Energy Metabolism; Oxidative phosphorylation|Metabolism; Energy Metabolism; Photosynthesis	0.000850897
K13015	1	5	1	8	44	21	17	74	Metabolism; Glycan Biosynthesis and Metabolism; Lipopolysaccharide biosynthesis proteins	0.047957
K08567	35	95	297	100	14	43	63	11	Metabolism; Enzyme Families; Peptidases	0.0285159
K03270	2014	1036	2739	1591	1512	1377	2081	679	Metabolism; Glycan Biosynthesis and Metabolism; Lipopolysaccharide biosynthesis proteins|Metabolism; Glycan Biosynthesis and Metabolism; Lipopolysaccharide biosynthesis	0.0469429
K03272	989	910	2107	970	1247	611	542	1093	Metabolism; Glycan Biosynthesis and Metabolism; Lipopolysaccharide biosynthesis proteins|Metabolism; Glycan Biosynthesis and Metabolism; Lipopolysaccharide biosynthesis	0.0069052
K12278	6	76	293	93	5	6	42	1	Environmental Information Processing; Membrane Transport; Secretion system	0.0422172
K07552	1127	694	2042	1062	1469	771	1226	818	Environmental Information Processing; Membrane Transport; Transporters	0.0396567
K06313	53	118	43	107	341	349	247	558	Unclassified; Cellular Processes and Signaling; Germination	0.0222524
K07172	958	519	2226	873	912	900	528	463	Unclassified; Cellular Processes and Signaling; Signal transduction mechanisms	0.0137191
K06405	1432	1143	2484	1074	3324	3596	1755	2979	Unclassified; Cellular Processes and Signaling; Sporulation	0.0240249
K10109	227	123	200	129	584	476	211	428	Environmental Information Processing; Membrane Transport; ABC transporters|Environmental Information Processing; Membrane Transport; Transporters	0.0152232
K10108	330	172	470	184	992	1072	316	655	Environmental Information Processing; Membrane Transport; ABC transporters|Cellular Processes; Cell Motility; Bacterial chemotaxis|Environmental Information Processing; Membrane Transport; Transporters	0.0296194
K01828	0	1	0	0	8	6	10	3	Unclassified; Metabolism; Others	0.0142862
K01821	116	160	321	246	57	50	167	44	Metabolism; Xenobiotics Biodegradation and Metabolism; Dioxin degradation|Metabolism; Xenobiotics Biodegradation and Metabolism; Benzoate degradation	0.019673
K00990	121	120	325	253	19	32	146	42	Environmental Information Processing; Signal Transduction; Two-component system	0.0184823
K03469	3794	2266	5555	2833	6244	5297	4275	4619	Genetic Information Processing; Replication and Repair; DNA replication|Genetic Information Processing; Replication and Repair; DNA replication proteins	0.0175941
K02597	6	76	293	93	6	8	44	1	Metabolism; Energy Metabolism; Nitrogen metabolism	0.0442322
K02593	6	76	292	90	5	7	42	1	Metabolism; Energy Metabolism; Nitrogen metabolism	0.0435734
K02590	65	141	176	127	462	478	300	657	Metabolism; Energy Metabolism; Nitrogen metabolism	0.0123461
K02598	155	40	53	98	439	258	123	239	Unclassified; Cellular Processes and Signaling; Other ion-coupled transporters	0.0441256
K02844	104	124	318	247	16	26	129	35	Metabolism; Glycan Biosynthesis and Metabolism; Glycosyltransferases|Metabolism; Glycan Biosynthesis and Metabolism; Lipopolysaccharide biosynthesis proteins|Metabolism; Glycan Biosynthesis and Metabolism; Lipopolysaccharide biosynthesis	0.0168923
K03644	1081	811	2117	1148	261	857	1120	222	Metabolism; Metabolism of Cofactors and Vitamins; Lipoic acid metabolism	0.0123994
K03648	3486	1718	5070	2626	3495	3439	2948	1988	Genetic Information Processing; Replication and Repair; Base excision repair|Genetic Information Processing; Replication and Repair; DNA repair and recombination proteins|Human Diseases; Immune System Diseases; Primary immunodeficiency	0.0230414
K07343	53	132	110	75	278	309	172	260	Unclassified; Cellular Processes and Signaling; Cell motility and secretion	0.0388785
K06960	2611	1589	3055	1645	5109	3893	2366	3995	Unclassified; Poorly Characterized; General function prediction only	0.0487266
K06966	2440	2042	5218	2854	1425	2080	2512	1166	Unclassified; Poorly Characterized; General function prediction only	0.0072538
K06967	1705	1235	2548	1301	4479	3837	2041	3462	Unclassified; Poorly Characterized; General function prediction only	0.00816935
K08996	0	0	1	0	4	11	16	3	Unclassified; Poorly Characterized; Function unknown	0.0495442
K08999	1082	936	2371	1382	963	957	1279	792	Unclassified; Poorly Characterized; Function unknown	0.0153295
K05924	0	0	0	0	1	2	4	1	Unclassified; Metabolism; Others	0.0480856
K05823	2	3	0	3	25	15	20	4	Metabolism; Amino Acid Metabolism; Lysine biosynthesis|Metabolism; Enzyme Families; Peptidases	0.0281643
K00525	3802	2012	4572	2361	3002	3462	3084	2859	Metabolism; Nucleotide Metabolism; Pyrimidine metabolism|Genetic Information Processing; Replication and Repair; DNA repair and recombination proteins|Metabolism; Nucleotide Metabolism; Purine metabolism	0.017558
K00527	4703	3001	6718	3444	7574	6788	5031	6058	Metabolism; Nucleotide Metabolism; Pyrimidine metabolism|Metabolism; Nucleotide Metabolism; Purine metabolism	0.00158214
K00520	190	345	649	337	302	180	201	206	Unclassified; Metabolism; Energy metabolism	0.0197814
K00528	2075	1579	2941	1665	5090	4127	2944	3988	Unclassified; Metabolism; Energy metabolism	0.000770594
K03453	2700	1770	5193	2601	3523	2770	2742	2201	Unclassified; Cellular Processes and Signaling; Other ion-coupled transporters	0.0181979
K00790	4825	3341	7051	3718	7827	7277	5248	6680	Metabolism; Carbohydrate Metabolism; Amino sugar and nucleotide sugar metabolism|Metabolism; Glycan Biosynthesis and Metabolism; Peptidoglycan biosynthesis	0.0453445
K00837	1853	735	2332	1145	595	1039	1610	511	Unclassified; Metabolism; Amino acid metabolism	0.0414567
K00833	2161	968	3170	1562	2398	1486	1831	1269	Metabolism; Metabolism of Cofactors and Vitamins; Biotin metabolism|Metabolism; Amino Acid Metabolism; Amino acid related enzymes	0.0352131
K02470	5173	3449	7664	3853	8965	8108	5629	7065	Genetic Information Processing; Replication and Repair; DNA repair and recombination proteins|Genetic Information Processing; Replication and Repair; DNA replication proteins	0.00768201
K02474	1179	929	2501	1292	830	1011	1246	688	Metabolism; Carbohydrate Metabolism; Amino sugar and nucleotide sugar metabolism|Metabolism; Glycan Biosynthesis and Metabolism; Lipopolysaccharide biosynthesis proteins	0.00878532
K01267	888	515	1253	756	2862	1999	1073	1598	Metabolism; Enzyme Families; Peptidases	0.0183214
K13292	2745	1729	3200	1759	5661	4385	2696	4386	Unclassified; Metabolism; Lipid metabolism	0.0223886
K02856	882	597	1954	903	177	676	394	120	Unclassified; Cellular Processes and Signaling; Other ion-coupled transporters	0.00178555
K13926	22	99	293	105	7	10	51	9	Unclassified; Genetic Information Processing; Translation proteins	0.0250021
K13928	0	0	0	0	1	2	0	2	Genetic Information Processing; Transcription; Transcription factors	0.0387927
K13929	1	0	0	0	3	5	5	4	Unclassified; Metabolism; Lipid metabolism	0.00222503
K09922	1899	819	2328	1330	930	1066	1743	759	Unclassified; Poorly Characterized; Function unknown	0.0393148
K06208	118	134	41	220	1054	378	395	681	Metabolism; Amino Acid Metabolism; Phenylalanine, tyrosine and tryptophan biosynthesis	0.0203237
K00758	18	18	1	13	2	4	1	5	Human Diseases; Cancers; Bladder cancer|Metabolism; Nucleotide Metabolism; Pyrimidine metabolism|Metabolism; Xenobiotics Biodegradation and Metabolism; Drug metabolism - other enzymes	0.0437966
K00756	746	801	1229	711	2724	2127	1106	1832	Metabolism; Nucleotide Metabolism; Pyrimidine metabolism	0.0211512
K09766	126	139	148	265	1125	474	436	732	Unclassified; Poorly Characterized; Function unknown	0.0153396
K07154	3004	2242	6460	3237	1685	2736	3264	1045	Unclassified; Poorly Characterized; General function prediction only	0.0153962
K07406	333	437	1028	289	1680	1511	669	909	Metabolism; Glycan Biosynthesis and Metabolism; Glycosphingolipid biosynthesis - globo series|Metabolism; Lipid Metabolism; Glycerolipid metabolism|Metabolism; Lipid Metabolism; Sphingolipid metabolism|Metabolism; Carbohydrate Metabolism; Galactose metabolism	0.0405304
K07403	82	245	402	197	32	112	137	29	Unclassified; Genetic Information Processing; Protein folding and associated processing	0.027827
K01808	4086	2671	5852	3206	7832	5983	4684	5571	Metabolism; Carbohydrate Metabolism; Pentose phosphate pathway|Metabolism; Energy Metabolism; Carbon fixation in photosynthetic organisms	0.00814772
K01809	4053	2453	5906	3286	5256	4139	3661	3734	Metabolism; Carbohydrate Metabolism; Amino sugar and nucleotide sugar metabolism|Metabolism; Carbohydrate Metabolism; Fructose and mannose metabolism	0.00215462
K01802	2927	1747	4756	2568	1482	1964	2880	1095	Unclassified; Genetic Information Processing; Protein folding and associated processing	0.0130607
K01804	864	514	1204	815	2937	1661	1565	1635	Metabolism; Carbohydrate Metabolism; Pentose and glucuronate interconversions	0.00693672
K01805	1666	848	2120	1049	528	1035	674	639	Metabolism; Carbohydrate Metabolism; Fructose and mannose metabolism|Metabolism; Carbohydrate Metabolism; Pentose and glucuronate interconversions	0.000289231
K01807	73	21	22	27	123	175	139	120	Metabolism; Carbohydrate Metabolism; Pentose phosphate pathway|Metabolism; Energy Metabolism; Carbon fixation in photosynthetic organisms	0.00534376
K01666	219	165	160	170	608	509	259	492	Metabolism; Xenobiotics Biodegradation and Metabolism; Xylene degradation|Metabolism; Xenobiotics Biodegradation and Metabolism; Dioxin degradation|Metabolism; Amino Acid Metabolism; Phenylalanine metabolism|Metabolism; Xenobiotics Biodegradation and Metabolism; Benzoate degradation	0.0146162
K01667	179	265	257	211	656	718	941	681	Metabolism; Amino Acid Metabolism; Tryptophan metabolism|Metabolism; Energy Metabolism; Nitrogen metabolism	0.0203136
K01661	980	691	2024	1103	426	895	1054	270	Metabolism; Metabolism of Cofactors and Vitamins; Ubiquinone and other terpenoid-quinone biosynthesis	0.018041
K01662	4483	2842	7075	3623	5739	5448	4297	4447	Metabolism; Metabolism of Terpenoids and Polyketides; Terpenoid backbone biosynthesis	0.00459158
K01669	126	258	349	277	32	64	213	84	Genetic Information Processing; Replication and Repair; DNA repair and recombination proteins	0.0311965
K03404	18	9	0	5	0	0	1	0	Metabolism; Metabolism of Cofactors and Vitamins; Porphyrin and chlorophyll metabolism	0.0454883
K02314	4777	3089	7558	3957	6807	5926	4681	4786	Cellular Processes; Cell Growth and Death; Cell cycle - Caulobacter|Genetic Information Processing; Replication and Repair; DNA replication|Genetic Information Processing; Replication and Repair; DNA replication proteins	0.00983456
K02312	134	25	438	74	767	480	330	358	Metabolism; Metabolism of Terpenoids and Polyketides; Biosynthesis of siderophore group nonribosomal peptides	0.0179535
K07095	6748	3897	9836	4769	8861	8133	5832	6692	Unclassified; Poorly Characterized; General function prediction only	0.0162043
K00320	15	25	8	14	0	3	7	1	Metabolism; Energy Metabolism; Methane metabolism	0.0453076
K06415	44	116	42	103	346	349	247	566	Unclassified; Cellular Processes and Signaling; Sporulation	0.0210115
K06940	886	663	1242	800	2872	1736	1121	2079	Unclassified; Poorly Characterized; General function prediction only	0.0244229
K06941	4006	2560	5706	3031	6588	5489	4251	4921	Genetic Information Processing; Translation; Ribosome Biogenesis	0.0101832
K09137	105	112	342	243	70	61	161	110	Unclassified; Poorly Characterized; Function unknown	0.0448438
K09131	106	234	327	310	59	46	202	81	Unclassified; Poorly Characterized; Function unknown	0.0391788
K05808	3390	2045	4793	2493	5474	4548	3786	4192	Unclassified; Genetic Information Processing; Translation proteins	0.00861459
K05801	893	537	1887	956	456	614	800	237	Genetic Information Processing; Folding, Sorting and Degradation; Chaperones and folding catalysts	0.0093937
K14274	9	14	1	10	278	69	35	172	None	0.0347625
K02674	6	125	293	94	31	13	56	10	Environmental Information Processing; Membrane Transport; Secretion system|Cellular Processes; Cell Motility; Bacterial motility proteins	0.0480154
K02672	6	76	293	94	8	7	44	5	Environmental Information Processing; Membrane Transport; Secretion system|Cellular Processes; Cell Motility; Bacterial motility proteins	0.0453698
K02671	6	76	293	94	7	7	44	5	Environmental Information Processing; Membrane Transport; Secretion system|Cellular Processes; Cell Motility; Bacterial motility proteins	0.044783
K00811	1792	715	2307	1205	496	1039	1594	300	Metabolism; Biosynthesis of Other Secondary Metabolites; Isoquinoline alkaloid biosynthesis|Metabolism; Amino Acid Metabolism; Cysteine and methionine metabolism|Metabolism; Energy Metabolism; Carbon fixation in photosynthetic organisms|Metabolism; Biosynthesis of Other Secondary Metabolites; Tropane, piperidine and pyridine alkaloid biosynthesis|Metabolism; Amino Acid Metabolism; Phenylalanine m…	0.0407515
K00812	1654	1353	2888	1571	1550	1496	1780	1467	Metabolism; Biosynthesis of Other Secondary Metabolites; Isoquinoline alkaloid biosynthesis|Metabolism; Amino Acid Metabolism; Cysteine and methionine metabolism|Metabolism; Energy Metabolism; Carbon fixation in photosynthetic organisms|Metabolism; Biosynthesis of Other Secondary Metabolites; Tropane, piperidine and pyridine alkaloid biosynthesis|Metabolism; Amino Acid Metabolism; Phenylalanine m…	0.00949379
K01492	63	162	178	86	457	316	217	303	Metabolism; Nucleotide Metabolism; Purine metabolism	0.036474
K01491	7495	4876	10536	5692	11671	10530	8344	9175	Metabolism; Metabolism of Cofactors and Vitamins; One carbon pool by folate|Metabolism; Energy Metabolism; Carbon fixation pathways in prokaryotes	0.0139519
K02418	178	200	186	337	557	640	433	727	Environmental Information Processing; Membrane Transport; Secretion system|Cellular Processes; Cell Motility; Bacterial motility proteins|Cellular Processes; Cell Motility; Flagellar assembly	0.0485173
K12234	518	426	793	298	369	352	342	554	Metabolism; Energy Metabolism; Methane metabolism	0.0276026
K06331	62	129	62	104	342	420	250	509	Unclassified; Cellular Processes and Signaling; Sporulation	0.0141788
K07138	1932	1789	3319	1802	5374	4319	2824	4281	Unclassified; Poorly Characterized; General function prediction only	0.0109775
K07139	2747	1431	3543	2091	4553	3864	3192	3241	Unclassified; Poorly Characterized; General function prediction only	0.0322071
K07132	1658	1030	3288	1394	1870	1236	897	1677	Unclassified; Poorly Characterized; General function prediction only	0.00937046
K04766	1	1	0	2	0	0	0	0	Unclassified; Metabolism; Carbohydrate metabolism	0.0449059
K04763	5613	3553	9487	4518	5409	5906	5200	4789	Genetic Information Processing; Replication and Repair; Chromosome	0.00546664
K04761	971	697	1950	1024	428	927	989	286	Genetic Information Processing; Transcription; Transcription factors	0.0143295
K04769	1687	1208	2859	1224	4319	3979	2052	3477	Genetic Information Processing; Transcription; Transcription factors	0.0103371
K08313	4	16	10	9	68	41	27	33	Unclassified; Metabolism; Carbohydrate metabolism	0.014653
K08316	609	467	475	472	1644	1279	647	1258	Genetic Information Processing; Translation; Ribosome Biogenesis	0.0297469
K14393	25	98	294	117	51	12	45	11	Unclassified; Cellular Processes and Signaling; Other ion-coupled transporters	0.0251592
K01689	3694	2395	5353	2761	5926	5201	4162	4662	Metabolism; Carbohydrate Metabolism; Glycolysis / Gluconeogenesis|Genetic Information Processing; Folding, Sorting and Degradation; RNA degradation|Metabolism; Energy Metabolism; Methane metabolism	0.00140382
K01686	2902	1640	4411	2010	2237	3124	2376	1745	Metabolism; Carbohydrate Metabolism; Pentose and glucuronate interconversions	0.0142151
K01684	83	218	186	123	547	425	269	394	Metabolism; Carbohydrate Metabolism; Galactose metabolism	0.0484432
K01685	4197	2250	4752	2583	4257	3377	2569	3280	Metabolism; Carbohydrate Metabolism; Pentose and glucuronate interconversions	0.0032936
K01682	23	77	294	95	50	12	44	8	Metabolism; Carbohydrate Metabolism; Citrate cycle (TCA cycle)|Metabolism; Energy Metabolism; Carbon fixation pathways in prokaryotes|Metabolism; Carbohydrate Metabolism; Glyoxylate and dicarboxylate metabolism	0.0375347
K03429	336	353	455	427	1903	798	643	1265	Metabolism; Glycan Biosynthesis and Metabolism; Glycosyltransferases|Metabolism; Lipid Metabolism; Glycerolipid metabolism	0.0357632
K03931	801	496	1786	795	140	424	191	100	Unclassified; Poorly Characterized; Function unknown	0.000787621
K02335	3745	2406	5249	2821	6065	5083	4128	4764	Metabolism; Nucleotide Metabolism; Pyrimidine metabolism|Genetic Information Processing; Replication and Repair; DNA repair and recombination proteins|Metabolism; Nucleotide Metabolism; Purine metabolism|Genetic Information Processing; Replication and Repair; Homologous recombination|Genetic Information Processing; Replication and Repair; Nucleotide excision repair|Genetic Information Processing;…	0.00236908
K03688	422	513	973	534	2403	1575	1190	1529	Metabolism; Metabolism of Cofactors and Vitamins; Ubiquinone and other terpenoid-quinone biosynthesis	0.00207938
K03680	10	14	3	10	281	73	36	173	Genetic Information Processing; Translation; Translation factors|Genetic Information Processing; Translation; RNA transport	0.0330053
K03686	5486	3499	8746	4113	10554	9511	6428	7803	Genetic Information Processing; Folding, Sorting and Degradation; Chaperones and folding catalysts	0.00535389
K07301	1259	1122	1865	1282	3150	3237	2124	2731	Unclassified; Cellular Processes and Signaling; Other ion-coupled transporters	0.00348642
K07304	1188	889	2297	1242	272	815	574	252	Unclassified; Genetic Information Processing; Protein folding and associated processing	0.00047676
K09686	5092	4272	8722	4913	11086	10776	8625	9289	Environmental Information Processing; Membrane Transport; ABC transporters|Environmental Information Processing; Membrane Transport; Transporters	0.00476852
K09687	9503	7753	15020	7342	24208	23473	12229	20600	Environmental Information Processing; Membrane Transport; ABC transporters|Environmental Information Processing; Membrane Transport; Transporters	0.00981063
K09685	66	177	44	108	397	390	322	529	Genetic Information Processing; Transcription; Transcription factors	0.0214252
K05967	1	2	0	2	25	14	8	4	Unclassified; Poorly Characterized; Function unknown	0.0262869
K00652	2917	1527	5025	2410	1950	2224	2633	1282	Metabolism; Metabolism of Cofactors and Vitamins; Biotin metabolism|Metabolism; Amino Acid Metabolism; Amino acid related enzymes	0.0131114
K00302	138	25	440	115	800	548	341	365	Metabolism; Amino Acid Metabolism; Glycine, serine and threonine metabolism	0.0164896
K06436	91	132	58	109	365	413	305	517	Unclassified; Cellular Processes and Signaling; Sporulation	0.00882582
K10820	9	14	1	10	278	69	35	172	Unclassified; Metabolism; Energy metabolism	0.0347625
K09167	842	544	1852	860	440	533	364	286	Unclassified; Poorly Characterized; Function unknown	0.00101404
K01308	84	228	247	160	848	651	422	891	Metabolism; Enzyme Families; Peptidases	0.00811344
K01305	238	97	471	127	832	542	387	392	Metabolism; Enzyme Families; Peptidases	0.0171751
K02658	6	76	293	94	6	7	44	6	Environmental Information Processing; Membrane Transport; Secretion system|Cellular Processes; Cell Motility; Bacterial motility proteins|Environmental Information Processing; Signal Transduction; Two-component system	0.0448336
K02650	131	263	491	242	715	829	417	694	Environmental Information Processing; Membrane Transport; Secretion system|Cellular Processes; Cell Motility; Bacterial motility proteins|Environmental Information Processing; Signal Transduction; Two-component system	0.025278
K02654	2800	2087	3067	1996	6725	5400	3295	5993	Environmental Information Processing; Membrane Transport; Secretion system|Metabolism; Enzyme Families; Peptidases|Cellular Processes; Cell Motility; Bacterial motility proteins	0.0138718
K02656	10	76	293	94	6	6	42	5	Environmental Information Processing; Membrane Transport; Secretion system|Cellular Processes; Cell Motility; Bacterial motility proteins	0.0389618
K00878	1248	960	1392	1179	3878	3279	1772	2948	Metabolism; Metabolism of Cofactors and Vitamins; Thiamine metabolism	0.00517372
K00879	314	183	596	188	1366	938	578	780	Metabolism; Carbohydrate Metabolism; Fructose and mannose metabolism	0.00263069
K00874	5272	3149	8696	3960	5767	5964	4129	4041	Metabolism; Carbohydrate Metabolism; Pentose phosphate pathway|Metabolism; Carbohydrate Metabolism; Pentose and glucuronate interconversions	0.0046659
K13694	897	615	1953	947	187	724	525	132	Metabolism; Enzyme Families; Peptidases	0.00266383
K02431	554	269	687	444	2450	1083	788	1210	Unclassified; Metabolism; Carbohydrate metabolism	0.0273845
K02433	3728	2258	3517	2345	7534	5129	3649	6093	Genetic Information Processing; Translation; Aminoacyl-tRNA biosynthesis	0.0404422
K03747	7	76	293	93	5	9	44	2	Unclassified; Poorly Characterized; Function unknown	0.0431963
K03216	2639	1453	3035	1634	5026	3919	2335	3997	Unclassified; Genetic Information Processing; Translation proteins	0.0400854
K03215	35	97	300	103	10	14	71	13	Genetic Information Processing; Translation; Ribosome Biogenesis	0.0263221
K09474	20	10	0	14	1	1	0	3	Metabolism; Metabolism of Cofactors and Vitamins; Riboflavin metabolism|Metabolism; Xenobiotics Biodegradation and Metabolism; Aminobenzoate degradation|Environmental Information Processing; Signal Transduction; Two-component system	0.0283723
K06898	1265	931	1977	1048	3762	2357	1765	2912	Unclassified; Poorly Characterized; General function prediction only	0.0115129
K07447	3660	2218	4935	2684	5565	4899	3939	4278	Unclassified; Genetic Information Processing; Replication, recombination and repair proteins	0.033066
K07112	577	524	875	632	2271	1275	1035	1822	Unclassified; Poorly Characterized; General function prediction only	0.0155983
K07448	218	61	571	176	920	687	414	477	Unclassified; Genetic Information Processing; Replication, recombination and repair proteins	0.0183596
K04749	823	359	825	348	403	366	369	501	Unclassified; Cellular Processes and Signaling; Signal transduction mechanisms	0.0147536
K01512	763	506	1143	758	2980	1710	1092	1542	Metabolism; Xenobiotics Biodegradation and Metabolism; Aminobenzoate degradation|Metabolism; Carbohydrate Metabolism; Pyruvate metabolism	0.0255746
K12373	5940	4122	13024	6208	2635	5935	7131	1497	Metabolism; Glycan Biosynthesis and Metabolism; Other glycan degradation|Metabolism; Glycan Biosynthesis and Metabolism; Glycosphingolipid biosynthesis - globo series|Metabolism; Glycan Biosynthesis and Metabolism; Glycosaminoglycan degradation|Metabolism; Carbohydrate Metabolism; Amino sugar and nucleotide sugar metabolism|Cellular Processes; Transport and Catabolism; Lysosome|Metabolism; Glycan…	0.0356052
K12111	22	49	9	31	138	183	73	112	Metabolism; Glycan Biosynthesis and Metabolism; Other glycan degradation|Metabolism; Carbohydrate Metabolism; Galactose metabolism	0.0199636
K07322	2017	1368	4323	2037	453	1545	2040	302	Unclassified; Cellular Processes and Signaling; Cell division	0.0144977
K06183	2390	1186	3095	1192	4129	4153	2171	3362	Genetic Information Processing; Translation; Ribosome Biogenesis	0.0360299
K07584	2116	992	1971	1033	3869	3313	1892	3029	Unclassified; Genetic Information Processing; Others	0.0182322
K00676	415	440	392	392	1600	1914	753	1345	Unclassified; Genetic Information Processing; Translation proteins	0.00948366
K00677	2934	1690	4649	2635	1730	2013	2982	825	Metabolism; Glycan Biosynthesis and Metabolism; Lipopolysaccharide biosynthesis proteins|Metabolism; Glycan Biosynthesis and Metabolism; Lipopolysaccharide biosynthesis	0.0204993
K06989	335	333	504	321	400	461	208	317	Metabolism; Metabolism of Cofactors and Vitamins; Nicotinate and nicotinamide metabolism	0.0298014
K02110	3914	2198	5623	2864	4813	4697	3571	3359	Metabolism; Energy Metabolism; Photosynthesis proteins|Metabolism; Energy Metabolism; Oxidative phosphorylation|Metabolism; Energy Metabolism; Photosynthesis	0.0324988
K03149	2164	1068	2890	1575	2809	1933	1608	1947	Metabolism; Metabolism of Cofactors and Vitamins; Thiamine metabolism	0.0314335
K00854	3222	2679	5463	2815	8686	7490	4431	6432	Metabolism; Carbohydrate Metabolism; Pentose and glucuronate interconversions	0.00652232
K00857	2774	1362	4104	1792	2111	2473	1997	1560	Metabolism; Nucleotide Metabolism; Pyrimidine metabolism|Metabolism; Xenobiotics Biodegradation and Metabolism; Drug metabolism - other enzymes	0.00726392
K00853	48	66	30	40	299	164	133	192	Metabolism; Carbohydrate Metabolism; Pentose and glucuronate interconversions	0.00623815
K01181	220	522	438	382	1498	1637	927	1903	Unclassified; Metabolism; Carbohydrate metabolism	0.0108603
K01183	862	661	1910	990	482	1016	668	596	Metabolism; Carbohydrate Metabolism; Amino sugar and nucleotide sugar metabolism	0.00723677
K01182	970	443	2337	623	3841	3310	1642	2114	Metabolism; Carbohydrate Metabolism; Starch and sucrose metabolism	0.013096
K01185	2043	1275	3955	2098	1110	1384	1826	937	Unclassified; Metabolism; Others	0.00597055
K01187	5788	4057	11912	5809	3921	6512	5359	2223	Metabolism; Carbohydrate Metabolism; Starch and sucrose metabolism|Metabolism; Carbohydrate Metabolism; Galactose metabolism	0.0132839
K13767	0	7	0	4	30	20	22	20	Metabolism; Lipid Metabolism; Fatty acid metabolism	0.00284169
K03583	35	101	299	101	8	12	71	12	Genetic Information Processing; Replication and Repair; Homologous recombination|Genetic Information Processing; Replication and Repair; DNA repair and recombination proteins	0.0255541
K03582	35	101	299	101	8	14	71	12	Genetic Information Processing; Replication and Repair; Homologous recombination|Genetic Information Processing; Replication and Repair; DNA repair and recombination proteins	0.0257126
K03587	2061	1104	2679	1598	1865	1178	2092	1039	Genetic Information Processing; Replication and Repair; Chromosome|Metabolism; Glycan Biosynthesis and Metabolism; Peptidoglycan biosynthesis	0.0414319
K03588	4485	2762	6462	3370	8067	7011	4909	5465	Genetic Information Processing; Replication and Repair; Chromosome|Cellular Processes; Cell Growth and Death; Cell cycle - Caulobacter	0.0215819
K01720	18	17	1	12	2	1	1	8	Metabolism; Carbohydrate Metabolism; Propanoate metabolism	0.0492266
K01728	828	521	1812	856	363	580	686	227	Metabolism; Carbohydrate Metabolism; Pentose and glucuronate interconversions	0.00632421
K03768	4611	2926	6205	3346	7460	6743	4619	5974	Genetic Information Processing; Folding, Sorting and Degradation; Chaperones and folding catalysts	0.030407
K03763	2618	1457	2877	1485	5497	4866	2399	4273	Metabolism; Nucleotide Metabolism; Pyrimidine metabolism|Genetic Information Processing; Replication and Repair; DNA repair and recombination proteins|Metabolism; Nucleotide Metabolism; Purine metabolism|Genetic Information Processing; Replication and Repair; Mismatch repair|Genetic Information Processing; Replication and Repair; Homologous recombination|Genetic Information Processing; Replicatio…	0.0188771
K11720	36	81	300	101	53	15	66	14	Environmental Information Processing; Membrane Transport; ABC transporters|Environmental Information Processing; Membrane Transport; Transporters	0.0351125
K10984	1	1	3	1	6	9	8	5	Environmental Information Processing; Membrane Transport; Phosphotransferase system (PTS)|Environmental Information Processing; Membrane Transport; Transporters|Metabolism; Carbohydrate Metabolism; Galactose metabolism	0.00452692
K07464	968	798	1247	646	2104	1853	1226	1913	Unclassified; Genetic Information Processing; Replication, recombination and repair proteins	0.0140207
K07467	638	170	1126	302	2064	1641	931	1192	Unclassified; Genetic Information Processing; Replication, recombination and repair proteins	0.00734883
K10670	502	784	304	518	2840	2053	1156	2459	Unclassified; Metabolism; Others	0.0128695
K04720	1940	1328	3491	1643	4868	4015	2849	3067	Metabolism; Metabolism of Cofactors and Vitamins; Porphyrin and chlorophyll metabolism	0.0050902
K01534	7788	4843	10667	5363	13697	11627	8159	10276	Unclassified; Metabolism; Energy metabolism	0.00616613
K03975	280	278	243	344	961	529	1033	1162	Unclassified; Poorly Characterized; Function unknown	0.0318258
K02372	2729	1690	2722	1884	5285	4128	3110	4380	Metabolism; Lipid Metabolism; Fatty acid biosynthesis|Metabolism; Lipid Metabolism; Lipid biosynthesis proteins	0.00899977
K06610	0	0	0	0	3	3	6	2	Environmental Information Processing; Membrane Transport; Transporters	0.0193663
K11444	0	0	0	0	0	2	1	2	Environmental Information Processing; Signal Transduction; Two-component system	0.0268168
K00616	1732	916	1910	1013	2888	2867	1608	2070	Metabolism; Carbohydrate Metabolism; Pentose phosphate pathway	0.0398916
K07707	6	13	2	14	92	101	49	83	Environmental Information Processing; Signal Transduction; Two-component system	0.000561436
K07706	43	119	41	108	362	412	266	561	Metabolism; Enzyme Families; Protein kinases|Environmental Information Processing; Signal Transduction; Two-component system	0.0126878
K07701	6	76	292	90	5	8	42	1	Metabolism; Enzyme Families; Protein kinases|Environmental Information Processing; Signal Transduction; Two-component system	0.0439093
K07703	6	76	292	90	5	9	42	1	Environmental Information Processing; Signal Transduction; Two-component system	0.0442085
K09935	543	281	930	329	594	489	320	450	Unclassified; Poorly Characterized; Function unknown	0.0241624
K06212	157	24	471	76	774	490	338	364	Unclassified; Cellular Processes and Signaling; Other ion-coupled transporters	0.0236714
K03569	5584	3266	6810	3849	9777	8094	5716	7393	Genetic Information Processing; Replication and Repair; Chromosome|Cellular Processes; Cell Motility; Cytoskeleton proteins	0.0077485
K03561	3961	2061	5574	3218	3378	2435	4018	1266	Unclassified; Cellular Processes and Signaling; Cell motility and secretion	0.0380757
K03563	624	661	720	785	3052	1568	1123	2355	Environmental Information Processing; Signal Transduction; Two-component system	0.0289784
K01708	0	3	1	2	8	13	17	11	Metabolism; Carbohydrate Metabolism; Ascorbate and aldarate metabolism	0.0155223
K01707	0	0	0	0	1	2	1	4	Metabolism; Carbohydrate Metabolism; Ascorbate and aldarate metabolism	0.0292418
K01706	168	78	450	131	876	558	390	489	Metabolism; Carbohydrate Metabolism; Ascorbate and aldarate metabolism	0.00536401
K03708	218	250	61	268	1248	503	538	974	Genetic Information Processing; Transcription; Transcription factors	0.024373
K03700	427	188	788	252	1836	1715	735	1071	Genetic Information Processing; Replication and Repair; DNA repair and recombination proteins	0.00455752
K03704	2618	1337	1832	1155	4151	3793	2332	3587	Genetic Information Processing; Transcription; Transcription factors	0.0374434
K03706	484	250	773	373	2347	1623	815	1070	Genetic Information Processing; Transcription; Transcription factors	0.00892085
K06283	1242	1043	2325	916	2973	2850	1523	2533	Genetic Information Processing; Transcription; Transcription factors	0.0340817
K06285	52	163	42	99	323	335	251	490	Genetic Information Processing; Transcription; Transcription factors	0.0414995
K06438	846	737	1284	600	2002	2067	1094	1987	Unclassified; Cellular Processes and Signaling; Sporulation	0.0185295
K06864	1218	935	1834	1035	3516	1971	1733	2851	Unclassified; Poorly Characterized; General function prediction only	0.0277566
K15022	15	81	298	96	7	8	64	6	None	0.0448739
K00131	3	6	1	9	63	30	22	77	Metabolism; Carbohydrate Metabolism; Glycolysis / Gluconeogenesis	0.0202839
K00428	1000	785	2117	1023	785	796	1128	635	Unclassified; Cellular Processes and Signaling; Inorganic ion transport and metabolism	0.0127941
K14083	15	13	4	6	34	23	21	30	Metabolism; Energy Metabolism; Methane metabolism	0.046567
K01552	800	397	1055	494	2463	1862	1014	1972	Unclassified; Metabolism; Others	0.0037485
K01551	62	153	47	131	413	397	283	640	Unclassified; Cellular Processes and Signaling; Other transporters	0.0278017
K13688	10	26	2	26	323	90	53	248	Metabolism; Glycan Biosynthesis and Metabolism; Glycosyltransferases	0.035136
K02397	222	281	190	326	1022	603	528	1133	Cellular Processes; Cell Motility; Bacterial motility proteins|Cellular Processes; Cell Motility; Flagellar assembly	0.0355131
K02396	351	481	756	529	1805	1368	769	1664	Cellular Processes; Cell Motility; Bacterial motility proteins|Cellular Processes; Cell Motility; Flagellar assembly	0.0177476
K02392	1371	1252	1976	1466	4324	2821	1885	3847	Cellular Processes; Cell Motility; Bacterial motility proteins|Cellular Processes; Cell Motility; Flagellar assembly	0.0465207
K14054	2	5	1	8	44	23	17	73	Unclassified; Metabolism; Amino acid metabolism	0.0425099
K02601	3941	2588	5708	3039	6641	5754	4549	5311	Genetic Information Processing; Translation; Ribosome Biogenesis|Genetic Information Processing; Transcription; Transcription machinery	7.68523e-05
K00692	1	5	1	8	45	22	21	75	Metabolism; Glycan Biosynthesis and Metabolism; Glycosyltransferases|Metabolism; Carbohydrate Metabolism; Starch and sucrose metabolism|Environmental Information Processing; Signal Transduction; Two-component system	0.0358774
K00634	1659	1121	3200	1560	1170	1412	1947	943	Metabolism; Carbohydrate Metabolism; Butanoate metabolism	0.028737
K00632	479	400	1068	323	203	269	281	269	Metabolism; Xenobiotics Biodegradation and Metabolism; Ethylbenzene degradation|Metabolism; Metabolism of Terpenoids and Polyketides; Geraniol degradation|Metabolism; Lipid Metabolism; Fatty acid metabolism|Metabolism; Lipid Metabolism; alpha-Linolenic acid metabolism|Metabolism; Xenobiotics Biodegradation and Metabolism; Benzoate degradation|Metabolism; Amino Acid Metabolism; Valine, leucine and…	0.0033983
K00694	40	99	105	42	224	222	167	199	Metabolism; Glycan Biosynthesis and Metabolism; Glycosyltransferases|Metabolism; Carbohydrate Metabolism; Starch and sucrose metabolism	0.0180741
K07813	771	672	936	711	1739	2350	942	1926	Metabolism; Enzyme Families; Peptidases|Environmental Information Processing; Signal Transduction; Two-component system	0.0471613
K07812	27	102	311	112	17	19	93	16	Unclassified; Cellular Processes and Signaling; Electron transfer carriers	0.0439485
K00094	155	21	453	70	776	493	334	358	Metabolism; Carbohydrate Metabolism; Galactose metabolism	0.0213095
K07723	53	117	43	102	335	350	257	506	Genetic Information Processing; Transcription; Transcription factors	0.0144696
K07720	3989	2512	5540	2628	9738	8731	4272	7850	Environmental Information Processing; Signal Transduction; Two-component system	0.0110769
K00891	4493	2451	5989	3158	7366	5817	4724	5731	Metabolism; Amino Acid Metabolism; Phenylalanine, tyrosine and tryptophan biosynthesis	0.0234581
K00895	1087	865	2053	1258	908	949	1255	744	Metabolism; Carbohydrate Metabolism; Fructose and mannose metabolism	0.0161539
K08167	16	18	1	11	1	4	0	4	Environmental Information Processing; Membrane Transport; Transporters	0.0492683
K02497	1	1	0	2	0	0	0	0	Unclassified; Cellular Processes and Signaling; Membrane and intracellular structural molecules	0.0449059
K06881	3790	2409	5367	2931	6052	5077	4157	4779	Unclassified; Poorly Characterized; General function prediction only	0.0159188
K06334	1277	980	2113	918	3357	3283	1687	2948	Unclassified; Cellular Processes and Signaling; Sporulation	0.0069266
K03544	4038	2454	5833	3104	7400	5854	4576	5109	Genetic Information Processing; Folding, Sorting and Degradation; Chaperones and folding catalysts|Cellular Processes; Cell Growth and Death; Cell cycle - Caulobacter	0.0107446
K03543	2015	1528	4343	2255	1559	1644	2228	1358	Unclassified; Cellular Processes and Signaling; Other transporters	0.0124666
K02237	1809	870	1478	936	3374	2875	1411	2412	Environmental Information Processing; Membrane Transport; Secretion system	0.04878
K02233	2500	1421	3095	1633	4587	3544	2715	3441	Metabolism; Metabolism of Cofactors and Vitamins; Porphyrin and chlorophyll metabolism	0.00360124
K02231	5231	3015	6763	3581	6479	5352	3818	5052	Metabolism; Metabolism of Cofactors and Vitamins; Porphyrin and chlorophyll metabolism	0.00393718
K03722	1623	827	1884	696	1412	1006	820	1237	Genetic Information Processing; Replication and Repair; DNA repair and recombination proteins	0.0328799
K00405	7	159	294	103	50	8	44	11	Metabolism; Energy Metabolism; Oxidative phosphorylation	0.0447609
K09384	162	33	462	81	778	499	365	366	Unclassified; Poorly Characterized; Function unknown	0.0178033
K01571	1004	976	1792	944	3705	2963	1611	2489	Metabolism; Carbohydrate Metabolism; Pyruvate metabolism|Metabolism; Amino Acid Metabolism; Arginine and proline metabolism	0.00750989
K01572	3781	2874	7451	3536	4801	5670	3853	3608	Metabolism; Carbohydrate Metabolism; Pyruvate metabolism|Metabolism; Amino Acid Metabolism; Arginine and proline metabolism	0.0432936
K01573	863	619	1951	979	183	682	500	123	Metabolism; Carbohydrate Metabolism; Pyruvate metabolism|Metabolism; Amino Acid Metabolism; Arginine and proline metabolism	0.00252531
K02005	4798	3349	9433	4675	3488	5651	5416	2840	Unclassified; Cellular Processes and Signaling; Membrane and intracellular structural molecules	0.0339947
K02006	8749	6305	12641	6243	18910	16716	9390	15210	Environmental Information Processing; Membrane Transport; ABC transporters|Environmental Information Processing; Membrane Transport; Transporters	0.0200166
K02000	178	211	427	305	51	121	233	66	Environmental Information Processing; Membrane Transport; ABC transporters|Environmental Information Processing; Membrane Transport; Transporters	0.0165184
K02003	16777	11781	26284	13044	32955	33236	19532	26880	Environmental Information Processing; Membrane Transport; Transporters	0.0137009
K02002	276	255	460	459	60	159	348	115	Environmental Information Processing; Membrane Transport; ABC transporters|Environmental Information Processing; Membrane Transport; Transporters	0.033318
K03060	2084	1216	2151	1219	4311	3243	2133	3529	Metabolism; Nucleotide Metabolism; Pyrimidine metabolism|Genetic Information Processing; Transcription; Transcription machinery|Genetic Information Processing; Replication and Repair; DNA repair and recombination proteins|Metabolism; Nucleotide Metabolism; Purine metabolism|Genetic Information Processing; Transcription; RNA polymerase	0.0130858
K09703	137	30	439	76	789	493	344	359	Unclassified; Poorly Characterized; Function unknown	0.0164611
K09702	1398	945	3225	1291	826	1310	975	615	Unclassified; Poorly Characterized; Function unknown	0.00540175
K10943	6	76	293	93	5	6	42	5	Human Diseases; Infectious Diseases; Vibrio cholerae pathogenic cycle|Environmental Information Processing; Signal Transduction; Two-component system	0.043237
K07290	0	0	0	0	1	3	1	5	Unclassified; Cellular Processes and Signaling; Membrane and intracellular structural molecules	0.0362379
K10206	3576	2623	6743	3442	5599	5010	3496	4169	Metabolism; Amino Acid Metabolism; Lysine biosynthesis|Metabolism; Amino Acid Metabolism; Amino acid related enzymes	0.0454519
K10209	4	1	0	1	10	4	5	12	Metabolism; Metabolism of Terpenoids and Polyketides; Carotenoid biosynthesis	0.0337338
K01964	1	5	1	8	44	21	17	73	None	0.0464512
K01961	6068	3455	9062	4248	8019	7178	5274	5720	Metabolism; Carbohydrate Metabolism; Propanoate metabolism|Metabolism; Lipid Metabolism; Fatty acid biosynthesis|Metabolism; Energy Metabolism; Carbon fixation pathways in prokaryotes|Metabolism; Carbohydrate Metabolism; Pyruvate metabolism|Metabolism; Metabolism of Terpenoids and Polyketides; Tetracycline biosynthesis	0.0255037
K01969	18	13	25	11	3	10	8	7	Metabolism; Amino Acid Metabolism; Valine, leucine and isoleucine degradation	0.000634146
K05603	0	0	0	0	0	3	1	2	Metabolism; Amino Acid Metabolism; Histidine metabolism	0.0358196
K00215	3818	2564	5371	2865	6558	5374	4343	5121	Metabolism; Amino Acid Metabolism; Lysine biosynthesis	0.00378003
K04517	1959	1657	3066	1695	5152	4027	2910	4018	Metabolism; Amino Acid Metabolism; Phenylalanine, tyrosine and tryptophan biosynthesis|Metabolism; Biosynthesis of Other Secondary Metabolites; Novobiocin biosynthesis	0.00280051
K01744	2001	845	2285	1423	1484	1391	1598	1013	Metabolism; Amino Acid Metabolism; Alanine, aspartate and glutamate metabolism|Metabolism; Energy Metabolism; Nitrogen metabolism	0.0264252
K03520	2	2	1	2	2	0	1	0	Metabolism; Xenobiotics Biodegradation and Metabolism; Nitrotoluene degradation|Metabolism; Energy Metabolism; Methane metabolism	0.0383385
K03523	2019	1430	2758	1673	5613	4284	2532	3938	Unclassified; Poorly Characterized; General function prediction only	0.00638242
K03525	4466	2848	6779	3282	6510	5786	4344	4947	Metabolism; Metabolism of Cofactors and Vitamins; Pantothenate and CoA biosynthesis	0.0426581
K03524	3478	2173	3974	2543	6014	5054	4114	4643	Metabolism; Metabolism of Cofactors and Vitamins; Biotin metabolism|Genetic Information Processing; Transcription; Transcription factors	0.0054335
K03299	289	270	537	260	404	448	142	254	Unclassified; Cellular Processes and Signaling; Other ion-coupled transporters	0.0466535
K03296	5326	3459	7882	4706	4567	4918	5513	3272	Unclassified; Cellular Processes and Signaling; Other ion-coupled transporters	0.0177931
K03295	947	788	2304	1025	226	793	978	175	Unclassified; Cellular Processes and Signaling; Other ion-coupled transporters	0.0115384
K07192	764	447	1226	482	955	738	521	729	Organismal Systems; Endocrine System; Insulin signaling pathway	0.0213458
K10439	3664	1964	3615	2077	8508	7230	3514	6358	Environmental Information Processing; Membrane Transport; ABC transporters|Cellular Processes; Cell Motility; Bacterial chemotaxis|Environmental Information Processing; Membrane Transport; Transporters	0.0119358
K10924	7	76	293	93	5	6	42	1	Environmental Information Processing; Membrane Transport; Secretion system|Human Diseases; Infectious Diseases; Vibrio cholerae pathogenic cycle	0.0411792
K10927	6	76	293	93	5	6	42	1	Environmental Information Processing; Membrane Transport; Secretion system|Human Diseases; Infectious Diseases; Vibrio cholerae pathogenic cycle	0.0422172
K00179	1348	1123	1790	1195	3189	2428	2167	2846	Unclassified; Metabolism; Energy metabolism	0.00718247
K04076	56	116	42	101	326	342	244	497	Metabolism; Enzyme Families; Peptidases	0.0166519
K04074	340	472	513	480	1345	1306	778	1492	Genetic Information Processing; Replication and Repair; Chromosome	0.0171132
K04072	3030	1692	3065	1735	6477	5031	3318	5677	Metabolism; Xenobiotics Biodegradation and Metabolism; Dioxin degradation|Metabolism; Carbohydrate Metabolism; Butanoate metabolism|Metabolism; Lipid Metabolism; Fatty acid metabolism|Metabolism; Xenobiotics Biodegradation and Metabolism; Naphthalene degradation|Metabolism; Xenobiotics Biodegradation and Metabolism; Benzoate degradation|Metabolism; Xenobiotics Biodegradation and Metabolism; Xylen…	0.0070619
K13643	309	306	512	254	200	478	202	178	Genetic Information Processing; Transcription; Transcription factors	0.0367018
K02022	336	355	220	430	1232	611	1062	1174	Unclassified; Cellular Processes and Signaling; Membrane and intracellular structural molecules	0.0333923
K12996	147	18	444	72	773	489	339	360	Metabolism; Glycan Biosynthesis and Metabolism; Glycosyltransferases|Metabolism; Glycan Biosynthesis and Metabolism; Lipopolysaccharide biosynthesis proteins	0.0186153
K12995	0	6	0	4	30	20	22	22	Metabolism; Glycan Biosynthesis and Metabolism; Glycosyltransferases|Metabolism; Glycan Biosynthesis and Metabolism; Lipopolysaccharide biosynthesis proteins	0.00131845
K03088	37302	28181	68873	31387	39994	49267	36253	36748	Genetic Information Processing; Transcription; Transcription machinery	0.0176585
K03087	23	90	293	99	19	13	59	41	Genetic Information Processing; Transcription; Transcription machinery|Human Diseases; Infectious Diseases; Vibrio cholerae pathogenic cycle	0.039708
K08974	2023	1001	2988	1282	1634	2084	1478	1004	Unclassified; Poorly Characterized; Function unknown	0.021618
K00918	38	55	26	31	162	214	83	131	Metabolism; Carbohydrate Metabolism; Glycolysis / Gluconeogenesis	0.0171233
K07507	3577	1633	3821	2051	3088	2233	2747	2666	Unclassified; Cellular Processes and Signaling; Other transporters	0.0475384
K07504	801	496	1787	795	138	414	191	101	Unclassified; Genetic Information Processing; Others	0.000735159
K01905	146	23	440	76	789	492	336	361	Metabolism; Carbohydrate Metabolism; Propanoate metabolism|Metabolism; Carbohydrate Metabolism; Glycolysis / Gluconeogenesis|Metabolism; Carbohydrate Metabolism; Pyruvate metabolism|Metabolism; Lipid Metabolism; Lipid biosynthesis proteins	0.0183836
K09022	25	12	107	17	108	120	55	118	Unclassified; Genetic Information Processing; Others	0.0333822
K08218	1889	1273	4046	2043	617	1701	2074	406	Environmental Information Processing; Membrane Transport; Transporters	0.0228539
K09928	102	153	320	258	35	30	154	73	Unclassified; Poorly Characterized; Function unknown	0.0242648
K14587	9	14	1	10	278	69	35	172	Unclassified; Metabolism; Carbohydrate metabolism	0.0347625
K06596	6	76	293	94	6	7	44	5	Metabolism; Enzyme Families; Protein kinases|Cellular Processes; Cell Motility; Bacterial motility proteins|Environmental Information Processing; Signal Transduction; Two-component system	0.0445603
K07979	3073	1990	4331	1954	6711	6464	3173	5422	Genetic Information Processing; Transcription; Transcription factors	0.017385
K06374	1016	880	1336	747	2536	2645	1323	2588	Unclassified; Cellular Processes and Signaling; Sporulation	0.0157174
K09810	2729	1024	2823	1479	1039	1195	1943	823	Environmental Information Processing; Membrane Transport; ABC transporters|Environmental Information Processing; Membrane Transport; Transporters	0.026381
K01462	4991	3282	7174	3735	8421	7878	5628	6872	Unclassified; Metabolism; Others	0.00128578
K13598	91	117	325	240	14	48	175	38	Metabolism; Enzyme Families; Protein kinases|Environmental Information Processing; Signal Transduction; Two-component system	0.0422724
K09251	15	9	3	12	49	28	29	79	Metabolism; Amino Acid Metabolism; Amino acid related enzymes|Metabolism; Amino Acid Metabolism; Arginine and proline metabolism	0.0430729
K06160	0	0	0	0	0	2	1	2	Environmental Information Processing; Membrane Transport; ABC transporters|Environmental Information Processing; Membrane Transport; Transporters	0.0268168
K11996	851	676	1875	929	183	672	467	159	Genetic Information Processing; Folding, Sorting and Degradation; Ubiquitin system|Genetic Information Processing; Folding, Sorting and Degradation; Sulfur relay system	0.00141394
K11629	1	1	0	2	0	0	0	0	Metabolism; Enzyme Families; Protein kinases|Environmental Information Processing; Signal Transduction; Two-component system	0.0449059
K07566	4336	2884	6834	3606	4469	5045	4590	3726	Genetic Information Processing; Translation; Ribosome Biogenesis	0.0250812
K02490	32	86	296	101	20	18	58	13	Environmental Information Processing; Signal Transduction; Two-component system	0.0274287
K00782	1207	908	2274	1494	1699	832	1350	967	Unclassified; Poorly Characterized; Function unknown	0.0323224
K00784	2825	1947	5562	2739	3220	3656	2846	1811	Genetic Information Processing; Translation; RNA transport	0.0282243
K01079	2239	959	2951	1364	1101	1139	1346	945	Metabolism; Amino Acid Metabolism; Glycine, serine and threonine metabolism|Metabolism; Energy Metabolism; Methane metabolism	0.00301588
K01077	2738	1657	4255	1821	1118	1940	1779	1031	Metabolism; Xenobiotics Biodegradation and Metabolism; Aminobenzoate degradation|Environmental Information Processing; Signal Transduction; Two-component system|Metabolism; Metabolism of Cofactors and Vitamins; Folate biosynthesis	0.00143695
K14475	1	10	7	10	50	26	25	82	Human Diseases; Infectious Diseases; African trypanosomiasis	0.0441696
K02781	154	81	17	172	970	246	274	531	Environmental Information Processing; Membrane Transport; Phosphotransferase system (PTS)|Environmental Information Processing; Membrane Transport; Transporters|Metabolism; Carbohydrate Metabolism; Fructose and mannose metabolism	0.0489045
K01787	1464	979	3074	1329	701	1220	880	549	Metabolism; Carbohydrate Metabolism; Amino sugar and nucleotide sugar metabolism	0.00189139
K01786	708	442	929	567	3195	2362	1151	1918	Metabolism; Carbohydrate Metabolism; Pentose and glucuronate interconversions	0.00324942
K01785	6204	3975	11200	5385	6239	7303	5815	4543	Metabolism; Carbohydrate Metabolism; Glycolysis / Gluconeogenesis	0.0127717
K01784	7388	4633	10315	5991	9162	7902	6815	7540	Metabolism; Carbohydrate Metabolism; Amino sugar and nucleotide sugar metabolism|Metabolism; Carbohydrate Metabolism; Galactose metabolism	0.00155292
K01783	3950	2578	5713	3085	7008	5602	4498	4951	Metabolism; Carbohydrate Metabolism; Pentose phosphate pathway|Metabolism; Energy Metabolism; Carbon fixation in photosynthetic organisms|Metabolism; Carbohydrate Metabolism; Pentose and glucuronate interconversions	0.0168516
K01781	14	18	8	11	0	3	6	1	Metabolism; Xenobiotics Biodegradation and Metabolism; Aminobenzoate degradation	0.0267483
K02527	1913	910	2639	1432	552	1065	1790	362	Metabolism; Glycan Biosynthesis and Metabolism; Glycosyltransferases|Metabolism; Glycan Biosynthesis and Metabolism; Lipopolysaccharide biosynthesis proteins|Metabolism; Glycan Biosynthesis and Metabolism; Lipopolysaccharide biosynthesis	0.0266454
K02250	1	1	0	2	0	0	0	0	Environmental Information Processing; Membrane Transport; Secretion system	0.0449059
K02528	4465	2820	7016	3570	5656	5347	4153	4395	Genetic Information Processing; Translation; Ribosome Biogenesis	0.00234584
K03781	1084	743	2073	1169	861	1056	1254	709	Human Diseases; Neurodegenerative Diseases; Amyotrophic lateral sclerosis (ALS)|Metabolism; Amino Acid Metabolism; Tryptophan metabolism|Cellular Processes; Transport and Catabolism; Peroxisome|Metabolism; Energy Metabolism; Methane metabolism	0.0264353
K03786	3244	2182	4583	2555	4385	3933	3337	3460	Metabolism; Amino Acid Metabolism; Phenylalanine, tyrosine and tryptophan biosynthesis	0.0150053
K09789	1690	641	2267	989	260	784	1005	138	Unclassified; Poorly Characterized; Function unknown	0.00886838
K09787	2453	1281	2591	1306	4459	3808	2053	3451	Unclassified; Poorly Characterized; Function unknown	0.0401383
K09786	45	116	42	103	347	353	248	569	Unclassified; Poorly Characterized; Function unknown	0.020601
K04032	514	365	793	278	410	367	358	556	Metabolism; Metabolism of Cofactors and Vitamins; Porphyrin and chlorophyll metabolism	0.0388362
K04030	547	411	807	316	464	407	386	614	Unclassified; Metabolism; Amino acid metabolism	0.039774
K04035	11	40	8	19	290	91	51	188	Metabolism; Metabolism of Cofactors and Vitamins; Porphyrin and chlorophyll metabolism	0.0378408
K07042	2635	1628	3073	1667	5122	3964	2458	4028	Genetic Information Processing; Translation; Ribosome Biogenesis	0.038257
K04784	133	18	438	70	767	481	330	357	Metabolism; Metabolism of Terpenoids and Polyketides; Biosynthesis of siderophore group nonribosomal peptides|Metabolism; Lipid Metabolism; Lipid biosynthesis proteins	0.0182922
K04781	2	7	1	8	44	23	17	73	Metabolism; Metabolism of Terpenoids and Polyketides; Biosynthesis of siderophore group nonribosomal peptides	0.0490364
K05786	129	182	324	300	44	38	162	50	Unclassified; Cellular Processes and Signaling; Other ion-coupled transporters	0.01872
K05785	66	147	374	151	24	72	107	19	Genetic Information Processing; Transcription; Transcription factors	0.0209301
K01442	2500	1176	3640	1530	2050	2534	1779	1256	Metabolism; Lipid Metabolism; Primary bile acid biosynthesis|Metabolism; Lipid Metabolism; Secondary bile acid biosynthesis	0.0265163
K01447	3083	2130	6662	3070	1180	2796	2156	1188	Unclassified; Cellular Processes and Signaling; Membrane and intracellular structural molecules	0.00354786
K01448	5567	3615	7924	4562	9283	8312	6072	7317	Genetic Information Processing; Replication and Repair; Chromosome	0.0179873
K01449	1350	1139	2124	1048	4071	3512	1999	3760	Unclassified; Cellular Processes and Signaling; Membrane and intracellular structural molecules	0.00556167
K06148	3878	2025	4668	2121	8448	6011	3429	5840	Environmental Information Processing; Membrane Transport; ABC transporters|Environmental Information Processing; Membrane Transport; Transporters	0.0360838
K10558	9	14	1	10	278	71	35	172	Environmental Information Processing; Membrane Transport; ABC transporters|Environmental Information Processing; Membrane Transport; Transporters	0.0337814
K10550	24	40	6	32	321	97	52	218	Environmental Information Processing; Membrane Transport; ABC transporters|Environmental Information Processing; Membrane Transport; Transporters	0.0487478
K10551	24	40	6	32	321	97	52	218	Environmental Information Processing; Membrane Transport; ABC transporters|Environmental Information Processing; Membrane Transport; Transporters	0.0487478
K10555	26	64	10	38	413	255	108	276	Environmental Information Processing; Membrane Transport; ABC transporters|Environmental Information Processing; Membrane Transport; Transporters	0.00803958
K10557	9	14	1	10	278	71	35	172	Environmental Information Processing; Membrane Transport; ABC transporters|Environmental Information Processing; Membrane Transport; Transporters	0.0337814
K07232	1	0	1	0	2	4	1	5	Unclassified; Cellular Processes and Signaling; Inorganic ion transport and metabolism	0.039373
K05306	167	161	180	129	569	302	404	516	Metabolism; Metabolism of Other Amino Acids; Phosphonate and phosphinate metabolism	0.0118962
K05305	236	39	478	119	827	590	351	379	Metabolism; Carbohydrate Metabolism; Amino sugar and nucleotide sugar metabolism|Metabolism; Carbohydrate Metabolism; Fructose and mannose metabolism	0.0266852
K00010	135	333	142	266	1340	814	581	883	Metabolism; Carbohydrate Metabolism; Inositol phosphate metabolism|Metabolism; Biosynthesis of Other Secondary Metabolites; Streptomycin biosynthesis	0.0111208
K00012	3545	2248	5903	3005	4387	4269	3652	2986	Metabolism; Carbohydrate Metabolism; Amino sugar and nucleotide sugar metabolism|Metabolism; Carbohydrate Metabolism; Ascorbate and aldarate metabolism|Metabolism; Carbohydrate Metabolism; Pentose and glucuronate interconversions|Metabolism; Carbohydrate Metabolism; Starch and sucrose metabolism	0.0265265
K00014	3058	1951	3859	2400	5442	4509	3763	4149	Metabolism; Amino Acid Metabolism; Phenylalanine, tyrosine and tryptophan biosynthesis	0.00300575
K00016	1438	1111	2279	1284	5457	3793	2397	4046	Metabolism; Carbohydrate Metabolism; Propanoate metabolism|Metabolism; Amino Acid Metabolism; Cysteine and methionine metabolism|Metabolism; Carbohydrate Metabolism; Glycolysis / Gluconeogenesis|Metabolism; Carbohydrate Metabolism; Pyruvate metabolism	0.00259825
K08253	14	18	8	11	1	3	8	2	Unclassified; Cellular Processes and Signaling; Signal transduction mechanisms	0.0356864
K01278	2009	1389	4246	2224	874	1874	2596	537	Metabolism; Enzyme Families; Peptidases|Environmental Information Processing; Signaling Molecules and Interaction; Cellular antigens|Organismal Systems; Digestive System; Protein digestion and absorption	0.0440094
K00904	5	2	2	4	17	46	59	15	Metabolism; Nucleotide Metabolism; Purine metabolism	0.0482782
K00901	2223	1252	3425	1581	2588	2316	1785	2209	Environmental Information Processing; Signal Transduction; Phosphatidylinositol signaling system|Metabolism; Lipid Metabolism; Glycerophospholipid metabolism|Metabolism; Lipid Metabolism; Glycerolipid metabolism	0.00606006
K01051	1872	853	2603	1253	511	1404	1138	318	Metabolism; Carbohydrate Metabolism; Starch and sucrose metabolism|Metabolism; Carbohydrate Metabolism; Pentose and glucuronate interconversions	0.00749218
K02502	1421	1074	2408	1174	4350	3395	1969	3329	Metabolism; Amino Acid Metabolism; Histidine metabolism	0.00508007
K03101	3708	2359	5361	2850	5793	5292	4105	4477	Metabolism; Enzyme Families; Peptidases|Genetic Information Processing; Folding, Sorting and Degradation; Protein export	0.0297777
K06333	811	594	1327	599	3083	2474	1259	2280	Unclassified; Cellular Processes and Signaling; Sporulation	0.00277266
K10942	6	76	293	93	5	6	42	4	Metabolism; Enzyme Families; Protein kinases|Human Diseases; Infectious Diseases; Vibrio cholerae pathogenic cycle|Environmental Information Processing; Signal Transduction; Two-component system	0.0429409
K04019	515	366	793	279	414	369	358	558	Metabolism; Lipid Metabolism; Glycerophospholipid metabolism	0.0389075
K04013	29	82	319	95	11	12	50	8	Metabolism; Energy Metabolism; Nitrogen metabolism	0.0307126
K01429	2	21	1	23	68	86	22	82	Metabolism; Xenobiotics Biodegradation and Metabolism; Atrazine degradation|Metabolism; Nucleotide Metabolism; Purine metabolism|Metabolism; Amino Acid Metabolism; Arginine and proline metabolism	0.042407
K01422	1757	696	2307	1117	449	1001	1507	268	Unclassified; Cellular Processes and Signaling; Membrane and intracellular structural molecules	0.0366314
K01421	980	551	1567	663	3527	3344	1652	2671	Unclassified; Poorly Characterized; Function unknown	0.00106788
K01424	3347	1938	4433	2339	3690	3816	3126	2605	Metabolism; Metabolism of Other Amino Acids; Cyanoamino acid metabolism|Metabolism; Amino Acid Metabolism; Alanine, aspartate and glutamate metabolism|Metabolism; Energy Metabolism; Nitrogen metabolism	0.0386201
K12287	6	76	293	93	5	6	42	1	Environmental Information Processing; Membrane Transport; Secretion system	0.0422172
K12285	6	76	293	93	5	6	42	1	Environmental Information Processing; Membrane Transport; Secretion system	0.0422172
K07214	1741	1239	3797	1874	657	1502	1246	433	Unclassified; Cellular Processes and Signaling; Inorganic ion transport and metabolism	0.00353313
K10531	0	0	0	0	0	2	1	3	Unclassified; Metabolism; Biosynthesis and biodegradation of secondary metabolites	0.0438201
K10537	24	40	6	32	322	98	52	220	Environmental Information Processing; Membrane Transport; ABC transporters|Environmental Information Processing; Membrane Transport; Transporters	0.0482303
K10539	24	40	6	32	322	98	52	220	Environmental Information Processing; Membrane Transport; ABC transporters|Environmental Information Processing; Membrane Transport; Transporters	0.0482303
K13934	1	0	0	0	3	5	5	4	Unclassified; Metabolism; Lipid metabolism	0.00222503
K00294	67	147	397	147	24	75	112	15	Metabolism; Amino Acid Metabolism; Alanine, aspartate and glutamate metabolism|Metabolism; Amino Acid Metabolism; Arginine and proline metabolism	0.023879
K01212	1932	1395	4429	1968	1552	2052	1665	852	Metabolism; Carbohydrate Metabolism; Starch and sucrose metabolism	0.00917694
K01218	974	598	1884	942	561	800	408	372	Metabolism; Carbohydrate Metabolism; Fructose and mannose metabolism	0.000981822
K02742	25	76	293	91	5	9	42	7	Unclassified; Poorly Characterized; Function unknown	0.0281325
K00924	258	337	409	252	61	301	101	95	Unclassified; Cellular Processes and Signaling; Signal transduction mechanisms	0.0139775
K00926	1073	683	1662	697	2422	2142	1175	1808	Metabolism; Amino Acid Metabolism; Arginine and proline metabolism|Metabolism; Nucleotide Metabolism; Purine metabolism|Metabolism; Energy Metabolism; Nitrogen metabolism	0.0124294
K00928	4845	3013	7541	3847	6604	6203	4802	4858	Metabolism; Amino Acid Metabolism; Cysteine and methionine metabolism|Metabolism; Amino Acid Metabolism; Lysine biosynthesis|Metabolism; Amino Acid Metabolism; Glycine, serine and threonine metabolism	0.0250198
K00929	1767	1300	3237	1619	1443	1679	2091	1170	Metabolism; Carbohydrate Metabolism; Butanoate metabolism	0.0281224
K03169	9487	6350	17429	8360	9998	11726	7812	7712	Genetic Information Processing; Replication and Repair; DNA replication proteins	0.00635711
K03927	1995	1315	4722	2002	1780	2164	1217	978	Metabolism; Xenobiotics Biodegradation and Metabolism; Drug metabolism - other enzymes	0.00856972
K07009	370	377	287	371	1180	1344	657	1218	Unclassified; Poorly Characterized; General function prediction only	0.0099197
K07003	1255	990	2495	1035	3999	3671	1747	2865	Unclassified; Poorly Characterized; General function prediction only	0.0119257
K07001	3307	2251	5238	2983	1569	3251	3085	1568	Unclassified; Poorly Characterized; General function prediction only	0.0117234
K07007	2788	2147	4419	2267	7665	6483	4314	5549	Unclassified; Poorly Characterized; General function prediction only	0.000332029
K08591	2976	1868	3517	1855	6286	4877	3364	4807	Metabolism; Lipid Metabolism; Glycerophospholipid metabolism|Metabolism; Lipid Metabolism; Glycerolipid metabolism|Metabolism; Lipid Metabolism; Lipid biosynthesis proteins	0.00392706
K01156	1620	611	1989	920	427	640	515	546	Unclassified; Genetic Information Processing; Restriction enzyme	0.00113162
K01151	2751	1664	3342	1751	4591	4284	2925	3565	Genetic Information Processing; Replication and Repair; Base excision repair|Genetic Information Processing; Replication and Repair; DNA repair and recombination proteins	0.00627681
K01159	3262	2165	4449	2547	4030	3347	3336	3434	Genetic Information Processing; Replication and Repair; Homologous recombination|Genetic Information Processing; Replication and Repair; DNA repair and recombination proteins	0.0288976
K05521	1216	1167	2562	1474	1805	1522	1527	898	Unclassified; Genetic Information Processing; Protein folding and associated processing	0.0376047
K05520	1135	969	2338	1419	752	844	1265	694	Metabolism; Enzyme Families; Peptidases	0.0104867
K05524	22	40	15	34	284	101	112	192	Unclassified; Metabolism; Energy metabolism	0.0102209
K01027	6	76	292	90	5	6	42	1	Metabolism; Lipid Metabolism; Synthesis and degradation of ketone bodies|Metabolism; Carbohydrate Metabolism; Butanoate metabolism|Metabolism; Amino Acid Metabolism; Valine, leucine and isoleucine degradation	0.0433083
K02170	22	76	293	94	5	10	43	8	Unclassified; Poorly Characterized; General function prediction only	0.0301818
K06416	424	422	258	395	1892	906	829	1413	Unclassified; Cellular Processes and Signaling; Sporulation	0.0173566
K03808	27	98	294	109	9	15	52	18	Unclassified; Poorly Characterized; Function unknown	0.0235486
K06412	1651	799	1502	731	4016	2972	1560	3227	Unclassified; Cellular Processes and Signaling; Sporulation	0.0129963
K03802	2	6	1	10	23	17	26	22	Unclassified; Cellular Processes and Signaling; Membrane and intracellular structural molecules	0.0229199
K03803	2276	1061	3388	1500	906	1387	1922	870	Unclassified; Cellular Processes and Signaling; Signal transduction mechanisms	0.0175757
K01028	14	32	3	29	325	99	55	273	Metabolism; Lipid Metabolism; Synthesis and degradation of ketone bodies|Metabolism; Carbohydrate Metabolism; Butanoate metabolism|Metabolism; Amino Acid Metabolism; Valine, leucine and isoleucine degradation	0.038041
K01029	455	228	775	218	191	265	225	227	Metabolism; Lipid Metabolism; Synthesis and degradation of ketone bodies|Metabolism; Carbohydrate Metabolism; Butanoate metabolism|Metabolism; Amino Acid Metabolism; Valine, leucine and isoleucine degradation	0.00762057
K11931	6	76	293	90	5	6	42	4	Unclassified; Metabolism; Carbohydrate metabolism	0.0444298
K07277	2060	1091	2948	1681	1812	1198	2163	1033	Unclassified; Cellular Processes and Signaling; Membrane and intracellular structural molecules	0.0406383
K02484	1134	953	2339	1211	457	1020	1227	253	Metabolism; Enzyme Families; Protein kinases|Environmental Information Processing; Signal Transduction; Two-component system	0.0132607
K08600	1807	1104	3370	1291	6863	5610	2658	4532	Metabolism; Enzyme Families; Peptidases	0.00525173
K09954	32	8	24	13	3	13	8	8	Unclassified; Poorly Characterized; Function unknown	0.0232729
K07491	2293	1316	1168	1823	8010	4176	3094	5394	Unclassified; Genetic Information Processing; Replication, recombination and repair proteins	0.0159289
K11202	239	95	466	130	954	633	434	644	Environmental Information Processing; Membrane Transport; Transporters	0.00244547
K00058	4209	3692	6677	3850	9486	8295	5782	7907	Metabolism; Amino Acid Metabolism; Glycine, serine and threonine metabolism|Metabolism; Energy Metabolism; Methane metabolism	0.0161942
K00059	6576	5251	9615	5431	12257	11178	8384	10255	Metabolism; Lipid Metabolism; Fatty acid biosynthesis|Metabolism; Lipid Metabolism; Lipid biosynthesis proteins|Metabolism; Lipid Metabolism; Biosynthesis of unsaturated fatty acids	0.0220161
K00729	14	18	8	11	0	3	6	1	Metabolism; Glycan Biosynthesis and Metabolism; Glycosyltransferases|Metabolism; Glycan Biosynthesis and Metabolism; N-Glycan biosynthesis	0.0267483
K00050	968	771	1950	789	1212	1042	715	1061	Metabolism; Carbohydrate Metabolism; Glyoxylate and dicarboxylate metabolism|Metabolism; Amino Acid Metabolism; Glycine, serine and threonine metabolism	0.00998919
K00721	2021	1248	2785	1695	966	1596	2013	986	Metabolism; Glycan Biosynthesis and Metabolism; Glycosyltransferases|Metabolism; Glycan Biosynthesis and Metabolism; N-Glycan biosynthesis	0.0208946
K01238	337	241	619	287	100	363	112	73	Unclassified; Metabolism; Others	0.003026
K01897	5992	4000	9466	5380	5417	6923	6746	4486	Organismal Systems; Endocrine System; Adipocytokine signaling pathway|Cellular Processes; Transport and Catabolism; Peroxisome|Metabolism; Lipid Metabolism; Fatty acid metabolism|Organismal Systems; Endocrine System; PPAR signaling pathway|Metabolism; Lipid Metabolism; Lipid biosynthesis proteins	0.0473401
K02760	1601	525	1010	627	2998	2538	1484	1952	Environmental Information Processing; Membrane Transport; Phosphotransferase system (PTS)|Environmental Information Processing; Membrane Transport; Transporters	0.0162545
K00948	4075	2592	5993	3051	7466	6650	4760	5430	Metabolism; Carbohydrate Metabolism; Pentose phosphate pathway|Metabolism; Nucleotide Metabolism; Purine metabolism	0.00105085
K00949	2556	1440	2902	1584	4824	4255	2872	3625	Metabolism; Metabolism of Cofactors and Vitamins; Thiamine metabolism	0.00148757
K00941	7700	4354	10447	5466	8554	8153	6116	6728	Metabolism; Metabolism of Cofactors and Vitamins; Thiamine metabolism	0.000624022
K00945	5508	3405	8355	4156	11370	9353	6511	7567	Metabolism; Nucleotide Metabolism; Pyrimidine metabolism	0.00519949
K01096	273	220	409	221	50	295	72	54	Metabolism; Lipid Metabolism; Glycerophospholipid metabolism	0.00396756
K01095	1794	864	2404	1208	764	778	764	672	Metabolism; Lipid Metabolism; Glycerophospholipid metabolism	0.000104004
K01092	1953	1428	4175	1780	2337	2016	2123	1613	Metabolism; Carbohydrate Metabolism; Inositol phosphate metabolism|Metabolism; Biosynthesis of Other Secondary Metabolites; Streptomycin biosynthesis|Environmental Information Processing; Signal Transduction; Phosphatidylinositol signaling system	0.0223988
K01091	7194	5306	12393	6446	14848	12574	8701	10956	Metabolism; Carbohydrate Metabolism; Glyoxylate and dicarboxylate metabolism	0.0434549
K01090	2426	1925	3644	1851	5682	5168	3235	4595	Unclassified; Metabolism; Others	0.0030711
K03491	585	367	542	601	2978	1507	1093	1652	Genetic Information Processing; Transcription; Transcription factors	0.00924827
K03492	25	8	6	11	80	86	76	95	Genetic Information Processing; Transcription; Transcription factors	0.000321905
K02814	0	0	0	0	6	6	4	4	Environmental Information Processing; Membrane Transport; Phosphotransferase system (PTS)|Environmental Information Processing; Membrane Transport; Transporters|Metabolism; Carbohydrate Metabolism; Fructose and mannose metabolism	1.01243e-05
K02815	0	0	0	0	6	6	4	4	Environmental Information Processing; Membrane Transport; Phosphotransferase system (PTS)|Environmental Information Processing; Membrane Transport; Transporters|Metabolism; Carbohydrate Metabolism; Fructose and mannose metabolism	1.01243e-05
K02548	3089	2292	6072	3253	2033	2519	3253	1674	Metabolism; Metabolism of Terpenoids and Polyketides; Prenyltransferases|Metabolism; Metabolism of Cofactors and Vitamins; Ubiquinone and other terpenoid-quinone biosynthesis	0.00955039
K07028	6	81	292	93	6	6	44	4	Unclassified; Poorly Characterized; General function prediction only	0.0416378
K00554	3426	2114	4827	2567	5494	4569	3928	4222	Unclassified; Genetic Information Processing; Translation proteins	0.0238005
K01176	236	231	293	212	848	505	754	532	Metabolism; Carbohydrate Metabolism; Starch and sucrose metabolism|Organismal Systems; Digestive System; Carbohydrate digestion and absorption	0.0178274
K03828	20	8	21	10	2	6	4	5	Unclassified; Metabolism; Others	0.000797745
K03826	519	187	928	379	1768	1459	673	950	Unclassified; Metabolism; Others	0.0178442
K07259	2748	1385	4325	2233	880	1830	2596	572	Metabolism; Enzyme Families; Peptidases|Metabolism; Glycan Biosynthesis and Metabolism; Peptidoglycan biosynthesis	0.0222625
K07258	5077	3832	7194	3751	10983	10059	5217	9273	Metabolism; Enzyme Families; Peptidases|Metabolism; Glycan Biosynthesis and Metabolism; Peptidoglycan biosynthesis	0.0392499
K09974	259	237	433	237	96	303	80	88	Unclassified; Poorly Characterized; Function unknown	0.00406305
K10793	2	28	6	10	128	187	67	86	Metabolism; Amino Acid Metabolism; Arginine and proline metabolism	0.00773079
K10796	2	29	6	11	147	196	71	86	Metabolism; Amino Acid Metabolism; Arginine and proline metabolism	0.00714611
K10797	146	130	156	92	339	301	245	426	Metabolism; Amino Acid Metabolism; Phenylalanine metabolism	0.0193113
K10795	2	28	6	9	128	187	67	86	Metabolism; Amino Acid Metabolism; Arginine and proline metabolism	0.00763069
K00966	980	860	2032	1148	597	1088	811	801	Metabolism; Carbohydrate Metabolism; Amino sugar and nucleotide sugar metabolism|Metabolism; Carbohydrate Metabolism; Fructose and mannose metabolism	0.00485481
K08369	296	126	455	226	2012	604	638	1036	Environmental Information Processing; Membrane Transport; Transporters	0.0245656
K01611	436	609	200	635	2664	1562	1199	2050	Metabolism; Amino Acid Metabolism; Cysteine and methionine metabolism|Metabolism; Amino Acid Metabolism; Arginine and proline metabolism	0.0112849
K03617	3862	2348	5536	2722	4321	4608	3542	3983	Unclassified; Metabolism; Energy metabolism	0.0215502
K03614	3953	2402	5756	2789	4493	4640	3538	4057	Unclassified; Metabolism; Energy metabolism	0.00997239
K03610	1190	324	929	427	2520	1738	969	1489	Genetic Information Processing; Replication and Repair; Chromosome	0.0314029
K09704	2561	1671	5672	2709	807	1902	1408	488	Unclassified; Poorly Characterized; Function unknown	0.00221491
K06390	1577	1197	2530	1164	3650	3651	1779	3214	Unclassified; Cellular Processes and Signaling; Sporulation	0.0241075
K06393	1183	915	1683	799	2756	2483	1313	2592	Unclassified; Cellular Processes and Signaling; Sporulation	0.0247934
K06392	1577	1193	2530	1162	3628	3591	1776	3212	Unclassified; Cellular Processes and Signaling; Sporulation	0.0240536
K06395	113	165	56	177	438	436	295	664	Unclassified; Cellular Processes and Signaling; Sporulation	0.0385815
K06394	416	380	802	369	2232	1993	987	1622	Unclassified; Cellular Processes and Signaling; Sporulation	0.000914864
K06397	1533	1129	2412	1069	3452	3072	1637	2887	Unclassified; Cellular Processes and Signaling; Sporulation	0.0295964
K06396	1400	1093	2472	999	3193	3075	1603	2724	Unclassified; Cellular Processes and Signaling; Sporulation	0.0344685
K06399	1609	1177	2435	1154	3554	3492	1750	3156	Metabolism; Enzyme Families; Peptidases	0.0239075
K06398	1613	1205	2544	1167	3688	3724	1837	3235	Unclassified; Cellular Processes and Signaling; Sporulation	0.020225
K11071	3209	1787	4437	2269	3206	3976	2029	3002	Environmental Information Processing; Membrane Transport; ABC transporters|Environmental Information Processing; Membrane Transport; Transporters	0.035052
K06934	708	469	1508	493	876	752	487	658	Unclassified; Poorly Characterized; General function prediction only	0.0336348
K06936	1	5	1	8	44	21	17	73	Unclassified; Poorly Characterized; General function prediction only	0.0464512
K01376	0	0	0	0	2	1	4	2	Unclassified; Metabolism; Others	0.0255311
K01372	1906	1385	4073	2082	1153	1991	2115	1024	Metabolism; Enzyme Families; Peptidases	0.0207393
K01225	39	109	40	94	291	325	235	479	Metabolism; Carbohydrate Metabolism; Starch and sucrose metabolism	0.018697
K05879	631	679	472	806	3500	1781	1149	1774	Metabolism; Lipid Metabolism; Glycerolipid metabolism	0.0361493
K05878	550	654	470	682	2737	1726	990	1576	Metabolism; Lipid Metabolism; Glycerolipid metabolism	0.0267731
K00575	796	922	1147	1183	3029	2012	1474	2673	Cellular Processes; Cell Motility; Bacterial motility proteins|Cellular Processes; Cell Motility; Bacterial chemotaxis|Environmental Information Processing; Signal Transduction; Two-component system	0.0498401
K00571	3099	2046	5439	2264	3210	3693	1948	3419	Unclassified; Genetic Information Processing; Replication, recombination and repair proteins	0.0251878
K01119	1555	1060	3157	1453	1472	1524	1455	1222	Metabolism; Nucleotide Metabolism; Pyrimidine metabolism|Metabolism; Nucleotide Metabolism; Purine metabolism	0.0067607
K01112	17	10	1	10	1	2	1	6	Metabolism; Carbohydrate Metabolism; Fructose and mannose metabolism	0.0377126
K10200	981	622	1608	605	833	1137	505	703	Environmental Information Processing; Membrane Transport; ABC transporters|Environmental Information Processing; Membrane Transport; Transporters	0.0137375
K11537	866	588	1880	910	180	740	504	123	Environmental Information Processing; Membrane Transport; Transporters	0.0031353
K11249	211	117	457	117	1296	570	468	878	Unclassified; Cellular Processes and Signaling; Other ion-coupled transporters	0.00958583
K00764	5199	3284	8238	4037	6253	6305	5343	4794	Metabolism; Enzyme Families; Peptidases|Metabolism; Amino Acid Metabolism; Alanine, aspartate and glutamate metabolism|Metabolism; Nucleotide Metabolism; Purine metabolism	0.0291765
K00768	2446	1464	3094	1581	3866	3824	2615	3448	Metabolism; Metabolism of Cofactors and Vitamins; Porphyrin and chlorophyll metabolism	0.00827105
K00184	132	238	394	278	74	75	268	109	Unclassified; Metabolism; Energy metabolism	0.0491392
K00180	1425	1161	1940	1236	3218	2548	2671	2858	Unclassified; Metabolism; Energy metabolism	0.00715624
K10110	263	141	312	145	699	641	248	512	Environmental Information Processing; Membrane Transport; ABC transporters|Environmental Information Processing; Membrane Transport; Transporters	0.0163801
K10117	590	442	920	410	2272	2180	949	1433	Environmental Information Processing; Membrane Transport; ABC transporters|Environmental Information Processing; Membrane Transport; Transporters	0.00456765
K10118	743	681	1368	572	2937	2825	1244	1874	Environmental Information Processing; Membrane Transport; ABC transporters|Environmental Information Processing; Membrane Transport; Transporters	0.00760377
K10119	632	538	1052	488	2541	2529	1073	1653	Environmental Information Processing; Membrane Transport; ABC transporters|Environmental Information Processing; Membrane Transport; Transporters	0.00555154
K00982	41	99	300	113	10	14	66	15	Unclassified; Genetic Information Processing; Protein folding and associated processing	0.0190578
K00983	1854	743	2484	1198	1100	1005	601	817	Metabolism; Carbohydrate Metabolism; Amino sugar and nucleotide sugar metabolism	0.00122688
K00981	3788	2421	5280	2827	6053	5040	4165	4774	Environmental Information Processing; Signal Transduction; Phosphatidylinositol signaling system|Metabolism; Lipid Metabolism; Glycerophospholipid metabolism	0.0102697
K01586	4049	2454	5741	3105	6963	5700	4596	5302	Metabolism; Amino Acid Metabolism; Lysine biosynthesis	0.00150782
K01583	354	402	647	338	1600	1317	922	1487	Metabolism; Amino Acid Metabolism; Arginine and proline metabolism	0.000938794
K01582	928	680	1135	707	2524	1862	1080	1817	Metabolism; Amino Acid Metabolism; Lysine degradation|Metabolism; Biosynthesis of Other Secondary Metabolites; Tropane, piperidine and pyridine alkaloid biosynthesis	0.0125368
K03451	169	66	448	123	857	564	375	459	Unclassified; Cellular Processes and Signaling; Other ion-coupled transporters	0.00681983
K02614	1030	724	1267	866	1929	1535	1567	1701	Unclassified; Metabolism; Biosynthesis and biodegradation of secondary metabolites	0.0210578
K02588	1098	780	2151	933	3479	2362	1516	2570	Metabolism; Xenobiotics Biodegradation and Metabolism; Chloroalkane and chloroalkene degradation|Metabolism; Energy Metabolism; Nitrogen metabolism	0.0152991
K02589	65	141	176	127	461	476	291	656	Metabolism; Energy Metabolism; Nitrogen metabolism	0.0136394
K02852	59	65	82	53	18	65	63	16	Metabolism; Glycan Biosynthesis and Metabolism; Glycosyltransferases	0.0456155
K09760	1621	1354	3295	1674	1607	1792	2043	1059	Unclassified; Genetic Information Processing; Replication, recombination and repair proteins	0.0324043
K06916	27	112	301	115	7	37	98	27	Unclassified; Poorly Characterized; General function prediction only	0.0478868
K06915	1663	727	1974	872	744	672	437	617	Unclassified; Poorly Characterized; General function prediction only	0.000507133
K06911	1327	1111	2826	1412	1113	1305	1471	896	Unclassified; Poorly Characterized; General function prediction only	0.011159
K08981	841	587	1966	987	194	744	703	133	Unclassified; Poorly Characterized; Function unknown	0.00871215
K00375	1717	1395	2972	1325	4322	4094	2255	3609	Genetic Information Processing; Transcription; Transcription factors	0.00972964
K01358	4809	2807	6230	3196	7413	6412	4924	5912	Metabolism; Enzyme Families; Peptidases|Cellular Processes; Cell Growth and Death; Cell cycle - Caulobacter	0.0140725
K01356	2643	1675	3265	1716	5832	4792	2806	4462	Metabolism; Enzyme Families; Peptidases|Genetic Information Processing; Replication and Repair; DNA repair and recombination proteins	0.00836861
K03801	1075	722	2159	1163	252	882	1192	221	Metabolism; Metabolism of Cofactors and Vitamins; Lipoic acid metabolism	0.0223122
K03154	1471	755	1661	964	3117	2136	1602	2059	Genetic Information Processing; Folding, Sorting and Degradation; Sulfur relay system	0.0101988
K03621	2724	1656	3214	1703	5158	4089	2982	4038	Metabolism; Lipid Metabolism; Glycerophospholipid metabolism|Metabolism; Lipid Metabolism; Glycerolipid metabolism|Metabolism; Lipid Metabolism; Lipid biosynthesis proteins	0.00443304
K14205	3	15	4	23	72	40	79	83	Human Diseases; Infectious Diseases; Staphylococcus aureus infection	0.0152676
K01130	876	1257	1995	1098	246	954	742	179	Metabolism; Lipid Metabolism; Steroid hormone biosynthesis|Metabolism; Lipid Metabolism; Sphingolipid metabolism	0.0101592
K01138	1731	1145	2061	1066	1097	946	632	900	Unclassified; Cellular Processes and Signaling; Inorganic ion transport and metabolism	0.000139439
K02111	3743	2272	5095	2870	4197	4358	3384	3361	Metabolism; Energy Metabolism; Photosynthesis proteins|Metabolism; Energy Metabolism; Oxidative phosphorylation|Metabolism; Energy Metabolism; Photosynthesis	0.00563783
K02114	3953	2303	5663	2956	5066	4995	3775	3817	Metabolism; Energy Metabolism; Photosynthesis proteins|Metabolism; Energy Metabolism; Oxidative phosphorylation|Metabolism; Energy Metabolism; Photosynthesis	0.048615
K02119	1204	1032	1987	859	3589	3337	1736	3106	Metabolism; Energy Metabolism; Oxidative phosphorylation|Metabolism; Energy Metabolism; Methane metabolism	0.00571077
K06404	315	120	617	192	1178	1074	512	680	Unclassified; Cellular Processes and Signaling; Sporulation	0.0064977
K06406	1613	1205	2544	1167	3689	3724	1837	3235	Unclassified; Cellular Processes and Signaling; Sporulation	0.0201956
K05020	15	32	6	15	118	171	64	65	Unclassified; Cellular Processes and Signaling; Other ion-coupled transporters	0.0193831
K06400	1568	924	2833	1220	3500	3342	1737	2662	Unclassified; Cellular Processes and Signaling; Sporulation	0.0358953
K06403	317	122	618	201	1181	1077	514	696	Unclassified; Cellular Processes and Signaling; Sporulation	0.00602531
K06215	1301	594	941	560	3295	1626	1652	2198	Metabolism; Metabolism of Cofactors and Vitamins; Vitamin B6 metabolism	0.013856
K09936	553	327	732	438	2002	1529	815	1349	Unclassified; Poorly Characterized; Function unknown	0.00228371
K09931	88	103	318	268	14	22	125	27	Unclassified; Poorly Characterized; Function unknown	0.0310792
K00748	1978	1037	2634	1548	1338	1073	1948	570	Metabolism; Glycan Biosynthesis and Metabolism; Glycosyltransferases|Metabolism; Glycan Biosynthesis and Metabolism; Lipopolysaccharide biosynthesis proteins|Metabolism; Glycan Biosynthesis and Metabolism; Lipopolysaccharide biosynthesis	0.0291459
K07162	456	283	1066	294	166	205	237	212	Unclassified; Poorly Characterized; General function prediction only	0.00629844
K01839	1882	878	2183	987	3884	3007	1576	2488	Metabolism; Carbohydrate Metabolism; Pentose phosphate pathway|Metabolism; Nucleotide Metabolism; Purine metabolism	0.0457453
K01838	188	335	295	256	768	904	622	953	Metabolism; Carbohydrate Metabolism; Starch and sucrose metabolism	0.0128468
K01659	271	226	515	228	91	329	73	72	Metabolism; Carbohydrate Metabolism; Propanoate metabolism	0.00523608
K01652	5025	3423	6928	3895	9053	7323	5490	7118	Metabolism; Carbohydrate Metabolism; C5-Branched dibasic acid metabolism|Metabolism; Carbohydrate Metabolism; Butanoate metabolism|Metabolism; Amino Acid Metabolism; Valine, leucine and isoleucine biosynthesis|Metabolism; Metabolism of Cofactors and Vitamins; Pantothenate and CoA biosynthesis	0.0168822
K06023	3232	2672	5690	2636	7435	7522	3898	6532	Unclassified; Cellular Processes and Signaling; Signal transduction mechanisms	0.0327931
K09747	2608	1622	3061	1660	5089	3905	2416	4011	Unclassified; Poorly Characterized; Function unknown	0.0438992
K06024	2314	1446	2971	1410	4249	3752	2132	3286	Genetic Information Processing; Replication and Repair; Chromosome	0.0470071
K03476	34	19	16	12	299	92	45	181	Metabolism; Carbohydrate Metabolism; Ascorbate and aldarate metabolism	0.0335168
K03474	1134	825	2487	1317	280	901	1284	228	Metabolism; Metabolism of Cofactors and Vitamins; Vitamin B6 metabolism	0.0190927
K03473	1003	693	2129	1002	232	863	1082	154	Metabolism; Metabolism of Cofactors and Vitamins; Vitamin B6 metabolism	0.0212559
K03478	24	6	6	4	74	133	55	25	Unclassified; Poorly Characterized; Function unknown	0.0304929
K03657	6778	3921	9033	4524	12580	10266	7282	9725	Genetic Information Processing; Replication and Repair; Mismatch repair|Genetic Information Processing; Replication and Repair; Nucleotide excision repair|Genetic Information Processing; Replication and Repair; DNA repair and recombination proteins	0.00309595
K03654	5507	3342	9930	4939	4189	5396	5532	2403	Genetic Information Processing; Replication and Repair; DNA repair and recombination proteins|Genetic Information Processing; Folding, Sorting and Degradation; RNA degradation	0.0211141
K06978	971	786	2155	960	698	949	454	420	Unclassified; Poorly Characterized; General function prediction only	0.00147745
K06972	890	570	1259	781	2898	1988	1096	1658	Unclassified; Poorly Characterized; General function prediction only	0.0185996
K06975	1114	897	2566	1158	787	1299	1360	523	Unclassified; Poorly Characterized; General function prediction only	0.0336086
K07082	3499	2232	4749	2662	4655	4233	3493	3827	Unclassified; Poorly Characterized; General function prediction only	0.0188548
K07085	2901	2064	6496	3147	913	2472	3048	558	Unclassified; Cellular Processes and Signaling; Other ion-coupled transporters	0.0159618
K00350	1299	975	2857	1417	495	1244	1628	324	Unclassified; Metabolism; Energy metabolism	0.0331526
K05951	6	76	293	93	5	6	42	1	Unclassified; Metabolism; Others	0.0422172
K00689	0	0	0	1	4	2	4	1	Metabolism; Carbohydrate Metabolism; Starch and sucrose metabolism|Environmental Information Processing; Signal Transduction; Two-component system	0.0353886
K00688	4620	2980	6957	3470	8211	7305	4908	5925	Organismal Systems; Endocrine System; Insulin signaling pathway|Metabolism; Carbohydrate Metabolism; Starch and sucrose metabolism	0.0335923
K00680	7201	3174	7852	3725	6609	5448	4849	4926	Metabolism; Xenobiotics Biodegradation and Metabolism; Ethylbenzene degradation|Metabolism; Xenobiotics Biodegradation and Metabolism; Naphthalene degradation|Metabolism; Xenobiotics Biodegradation and Metabolism; Benzoate degradation|Metabolism; Metabolism of Terpenoids and Polyketides; Limonene and pinene degradation|Metabolism; Xenobiotics Biodegradation and Metabolism; Aminobenzoate degradati…	0.0417971
K05838	25	18	1	13	2	4	1	9	Genetic Information Processing; Folding, Sorting and Degradation; Chaperones and folding catalysts	0.0494114
K00537	1994	913	2043	953	3080	2851	2003	2386	Unclassified; Metabolism; Others	0.0180925
K14260	460	164	590	262	1206	939	539	677	Metabolism; Amino Acid Metabolism; Amino acid related enzymes|Metabolism; Amino Acid Metabolism; Valine, leucine and isoleucine biosynthesis|Metabolism; Amino Acid Metabolism; Alanine, aspartate and glutamate metabolism	0.00905223
K01338	4656	3128	6729	3865	8294	6682	5211	6159	Metabolism; Enzyme Families; Peptidases|Cellular Processes; Cell Growth and Death; Cell cycle - Caulobacter	0.0398679
K00821	3440	2724	5997	2800	9309	7740	4374	6736	Metabolism; Amino Acid Metabolism; Lysine biosynthesis|Metabolism; Amino Acid Metabolism; Amino acid related enzymes|Metabolism; Amino Acid Metabolism; Arginine and proline metabolism	0.0124395
K00823	5	13	2	12	67	40	41	76	Metabolism; Carbohydrate Metabolism; Propanoate metabolism|Metabolism; Amino Acid Metabolism; Amino acid related enzymes|Metabolism; Carbohydrate Metabolism; Butanoate metabolism|Metabolism; Amino Acid Metabolism; Alanine, aspartate and glutamate metabolism|Metabolism; Metabolism of Other Amino Acids; beta-Alanine metabolism	0.00601058
K01488	231	227	478	175	1305	839	521	780	Metabolism; Nucleotide Metabolism; Purine metabolism|Human Diseases; Immune System Diseases; Primary immunodeficiency	0.00317948
K01485	30	51	3	38	619	230	106	378	Metabolism; Nucleotide Metabolism; Pyrimidine metabolism|Metabolism; Amino Acid Metabolism; Arginine and proline metabolism	0.0207929
K01487	832	493	1362	510	1712	1244	897	1291	Metabolism; Nucleotide Metabolism; Purine metabolism	0.0467895
K01480	1637	1320	2539	1355	4012	3129	2606	3353	Metabolism; Amino Acid Metabolism; Arginine and proline metabolism	0.00119558
K02469	4989	3366	7706	3757	8618	7927	5507	6786	Genetic Information Processing; Replication and Repair; DNA repair and recombination proteins|Genetic Information Processing; Replication and Repair; DNA replication proteins	0.0176779
K02466	0	1	0	1	20	17	5	2	Unclassified; Genetic Information Processing; Transcription related proteins	0.0348571
K02460	7	76	293	91	6	9	42	6	Environmental Information Processing; Membrane Transport; Secretion system|Environmental Information Processing; Membrane Transport; Bacterial secretion system	0.0443129
K08969	6	5	1	8	48	23	23	75	Metabolism; Amino Acid Metabolism; Cysteine and methionine metabolism|Metabolism; Amino Acid Metabolism; Amino acid related enzymes	0.0320341
K03079	57	130	119	58	502	311	189	361	Metabolism; Carbohydrate Metabolism; Ascorbate and aldarate metabolism	0.0129105
K13281	54	119	43	101	296	331	231	484	Unclassified; Genetic Information Processing; Replication, recombination and repair proteins	0.0244128
K13280	153	244	284	154	698	949	345	466	Metabolism; Enzyme Families; Peptidases|Genetic Information Processing; Folding, Sorting and Degradation; Protein export	0.0386526
K03220	0	0	0	0	1	2	1	3	Environmental Information Processing; Membrane Transport; Secretion system	0.0113967
K05363	4	3	6	3	18	18	7	7	Metabolism; Glycan Biosynthesis and Metabolism; Peptidoglycan biosynthesis	0.0246792
K08681	1313	503	933	557	3239	1615	1626	2184	Metabolism; Metabolism of Cofactors and Vitamins; Vitamin B6 metabolism	0.0128797
K11754	7260	4494	10339	5516	12184	10991	8321	8787	Metabolism; Metabolism of Cofactors and Vitamins; Folate biosynthesis	0.00853659
K11752	5597	3406	7712	4403	6379	5684	5226	4854	Metabolism; Metabolism of Cofactors and Vitamins; Riboflavin metabolism	0.00358422
K13935	0	0	0	0	2	4	4	4	Metabolism; Lipid Metabolism; Fatty acid biosynthesis|Metabolism; Lipid Metabolism; Lipid biosynthesis proteins	0.00196111
K13933	1	0	0	0	2	4	1	3	Unclassified; Metabolism; Lipid metabolism	0.0167168
K13932	1	0	0	0	3	5	5	4	Unclassified; Metabolism; Lipid metabolism	0.00222503
K13931	1	0	0	0	3	5	5	4	Unclassified; Metabolism; Lipid metabolism	0.00222503
K13930	1	0	0	0	2	5	2	3	Unclassified; Metabolism; Lipid metabolism	0.00867556
K13043	945	668	2016	1064	419	948	1051	257	Metabolism; Amino Acid Metabolism; Arginine and proline metabolism	0.0236815
K01815	2279	1165	3531	1570	1339	1926	1822	834	Metabolism; Carbohydrate Metabolism; Pentose and glucuronate interconversions	0.012497
K01812	2725	1520	4150	1807	1744	2662	2060	1228	Metabolism; Carbohydrate Metabolism; Pentose and glucuronate interconversions	0.0101173
K01818	486	335	781	405	1747	1391	934	1028	Metabolism; Carbohydrate Metabolism; Fructose and mannose metabolism	0.000409572
K01673	1943	951	2430	1366	1579	762	869	950	Metabolism; Energy Metabolism; Nitrogen metabolism	0.000497009
K01677	2600	1404	2741	1485	4953	3844	2254	3918	Metabolism; Carbohydrate Metabolism; Citrate cycle (TCA cycle)|Metabolism; Energy Metabolism; Carbon fixation pathways in prokaryotes	0.0378005
K03411	330	423	232	561	1892	980	834	1518	Cellular Processes; Cell Motility; Bacterial motility proteins|Cellular Processes; Cell Motility; Bacterial chemotaxis	0.026196
K03410	400	454	242	467	2235	1074	819	1738	Cellular Processes; Cell Motility; Bacterial motility proteins|Cellular Processes; Cell Motility; Bacterial chemotaxis	0.0219038
K07313	437	248	878	363	1392	1191	678	899	Unclassified; Metabolism; Others	0.00513507
K03427	5614	3710	9185	4682	7366	6851	5879	5614	Unclassified; Genetic Information Processing; Restriction enzyme	0.0178829
K11144	23	36	33	28	134	96	97	115	Genetic Information Processing; Replication and Repair; DNA replication proteins	0.0014977
K11145	2451	1238	2692	1311	4475	3806	2043	3452	Unclassified; Genetic Information Processing; Translation proteins	0.0403235
K00335	2177	1313	2551	1219	4176	3130	2092	3057	Metabolism; Energy Metabolism; Oxidative phosphorylation	0.0320927
K00336	3091	1879	4099	1908	6409	4799	3239	5350	Metabolism; Energy Metabolism; Oxidative phosphorylation	0.0172089
K06952	217	37	473	117	844	571	349	399	Unclassified; Poorly Characterized; General function prediction only	0.0220798
K06407	1613	1206	2544	1167	3692	3726	1837	3237	Unclassified; Cellular Processes and Signaling; Sporulation	0.020257
K06958	2640	1514	3063	1613	5075	3902	2393	3990	Unclassified; Poorly Characterized; General function prediction only	0.0372662
K06409	1793	1164	2758	1291	5742	4708	2532	4201	Unclassified; Cellular Processes and Signaling; Sporulation	0.00216475
K06408	234	183	590	155	1172	1030	604	679	Unclassified; Cellular Processes and Signaling; Sporulation	0.00173378
K09125	1761	686	2128	1223	458	864	970	284	Unclassified; Poorly Characterized; Function unknown	0.00437805
K09124	814	500	1788	799	143	426	194	103	Unclassified; Poorly Characterized; Function unknown	0.000664749
K01414	35	89	299	109	10	14	66	15	Metabolism; Enzyme Families; Peptidases	0.0248762
K01318	253	218	409	219	43	291	62	52	Metabolism; Enzyme Families; Peptidases	0.00468431
K02668	6	76	293	94	6	6	42	5	Metabolism; Enzyme Families; Protein kinases|Cellular Processes; Cell Motility; Bacterial motility proteins|Environmental Information Processing; Signal Transduction; Two-component system	0.0429876
K02665	6	76	293	94	6	6	42	5	Environmental Information Processing; Membrane Transport; Secretion system|Cellular Processes; Cell Motility; Bacterial motility proteins	0.0429876
K02667	6	76	293	94	6	6	42	5	Cellular Processes; Cell Motility; Bacterial motility proteins|Environmental Information Processing; Signal Transduction; Two-component system	0.0429876
K02660	6	76	293	94	6	7	44	5	Environmental Information Processing; Membrane Transport; Secretion system|Cellular Processes; Cell Motility; Bacterial motility proteins|Environmental Information Processing; Signal Transduction; Two-component system	0.0445603
K00805	2513	1409	2886	1578	5220	3828	2254	3650	Metabolism; Metabolism of Terpenoids and Polyketides; Prenyltransferases|Metabolism; Metabolism of Terpenoids and Polyketides; Terpenoid backbone biosynthesis	0.0399017
K05364	521	541	800	539	2588	1659	1160	1811	Metabolism; Glycan Biosynthesis and Metabolism; Glycosyltransferases|Metabolism; Glycan Biosynthesis and Metabolism; Peptidoglycan biosynthesis	0.00247676
K13730	14	18	8	11	0	3	6	2	Human Diseases; Infectious Diseases; Bacterial invasion of epithelial cells	0.0281542
K04516	1783	708	2307	1128	454	1013	1556	273	Metabolism; Amino Acid Metabolism; Phenylalanine, tyrosine and tryptophan biosynthesis	0.0403615
K13954	384	296	505	345	2103	789	748	1587	Metabolism; Xenobiotics Biodegradation and Metabolism; Chloroalkane and chloroalkene degradation|Metabolism; Carbohydrate Metabolism; Glycolysis / Gluconeogenesis|Metabolism; Lipid Metabolism; Fatty acid metabolism|Metabolism; Xenobiotics Biodegradation and Metabolism; Naphthalene degradation|Metabolism; Amino Acid Metabolism; Tyrosine metabolism	0.022462
K07124	1801	1040	1578	927	3971	3090	1552	2684	Unclassified; Poorly Characterized; General function prediction only	0.0335384
K07127	804	522	1788	811	140	426	193	109	Metabolism; Nucleotide Metabolism; Purine metabolism	0.000584215
K01876	3860	2483	5388	2902	6097	5304	4213	4687	Genetic Information Processing; Translation; Aminoacyl-tRNA biosynthesis|Metabolism; Amino Acid Metabolism; Amino acid related enzymes	0.0032248
K04773	1966	1023	2657	1462	1125	1286	1905	904	Metabolism; Enzyme Families; Peptidases	0.0262405
K14652	5652	3484	7865	4459	6431	5815	5763	4877	None	0.0216436
K01693	1864	1583	2908	1636	5016	3738	2317	3943	Metabolism; Amino Acid Metabolism; Histidine metabolism	0.0259653
K01692	1419	925	1555	743	1347	572	753	996	Metabolism; Metabolism of Terpenoids and Polyketides; Limonene and pinene degradation|Metabolism; Xenobiotics Biodegradation and Metabolism; Caprolactam degradation|Metabolism; Carbohydrate Metabolism; Butanoate metabolism|Metabolism; Xenobiotics Biodegradation and Metabolism; Benzoate degradation|Metabolism; Lipid Metabolism; Fatty acid metabolism|Metabolism; Metabolism of Terpenoids and Polyket…	0.0137476
K03438	3998	2464	5736	2991	6742	6080	4576	5009	Unclassified; Cellular Processes and Signaling; Membrane and intracellular structural molecules	0.00144708
K03925	1497	1368	2416	1352	4595	3659	2387	3708	Unclassified; Poorly Characterized; Function unknown	0.00343718
K03924	3639	2726	6013	3110	3090	4162	3475	3014	Unclassified; Metabolism; Energy metabolism	0.00745467
K03436	2299	1178	2250	1200	4543	3684	1833	3236	Genetic Information Processing; Transcription; Transcription factors	0.0461438
K02342	3759	2913	8073	4049	3084	3597	4535	2277	Metabolism; Nucleotide Metabolism; Pyrimidine metabolism|Genetic Information Processing; Replication and Repair; DNA repair and recombination proteins|Metabolism; Nucleotide Metabolism; Purine metabolism|Genetic Information Processing; Replication and Repair; Mismatch repair|Genetic Information Processing; Replication and Repair; Homologous recombination|Genetic Information Processing; Replicatio…	0.0229623
K02340	2804	1657	3583	2184	4729	4017	3473	3451	Metabolism; Nucleotide Metabolism; Pyrimidine metabolism|Genetic Information Processing; Replication and Repair; DNA repair and recombination proteins|Metabolism; Nucleotide Metabolism; Purine metabolism|Genetic Information Processing; Replication and Repair; Mismatch repair|Genetic Information Processing; Replication and Repair; Homologous recombination|Genetic Information Processing; Replicatio…	0.0169429
K03698	663	496	1135	553	2236	1850	1054	1639	Unclassified; Poorly Characterized; General function prediction only	0.00153682
K07334	899	678	2176	1011	402	637	808	253	Unclassified; Cellular Processes and Signaling; Cell motility and secretion	0.00614818
K09697	59	49	144	22	224	303	139	127	Environmental Information Processing; Membrane Transport; ABC transporters|Environmental Information Processing; Membrane Transport; Transporters|Environmental Information Processing; Signal Transduction; Two-component system	0.0217241
K09696	59	49	144	22	224	303	139	127	Environmental Information Processing; Membrane Transport; ABC transporters|Environmental Information Processing; Membrane Transport; Transporters|Environmental Information Processing; Signal Transduction; Two-component system	0.0217241
K00318	67	150	397	149	24	76	115	15	Metabolism; Amino Acid Metabolism; Arginine and proline metabolism	0.0243378
K00648	3745	2592	5197	3077	6193	5575	4741	5286	Metabolism; Lipid Metabolism; Fatty acid biosynthesis|Metabolism; Lipid Metabolism; Lipid biosynthesis proteins	0.0232952
K00645	3620	2387	4946	2815	5674	5151	4211	4777	Metabolism; Lipid Metabolism; Fatty acid biosynthesis|Metabolism; Lipid Metabolism; Lipid biosynthesis proteins	0.018769
K06423	53	119	43	107	342	351	256	558	Unclassified; Cellular Processes and Signaling; Sporulation	0.0208083
K06421	2	5	1	8	44	21	17	73	Unclassified; Cellular Processes and Signaling; Sporulation	0.047566
K03635	39	191	300	127	67	19	87	55	Genetic Information Processing; Folding, Sorting and Degradation; Sulfur relay system|Metabolism; Metabolism of Cofactors and Vitamins; Folate biosynthesis	0.0458891
K03630	4546	2769	7094	3684	6412	5503	4346	4613	Unclassified; Genetic Information Processing; Replication, recombination and repair proteins	0.0136597
K03632	25	76	293	91	5	9	42	3	Genetic Information Processing; Replication and Repair; Chromosome	0.0275145
K00868	2630	1360	2778	1666	4748	3921	2710	3351	Metabolism; Metabolism of Cofactors and Vitamins; Vitamin B6 metabolism	0.00834929
K00860	1013	796	2023	1044	1035	862	701	808	Metabolism; Energy Metabolism; Sulfur metabolism|Metabolism; Nucleotide Metabolism; Purine metabolism	0.000760469
K00863	7	43	6	22	126	187	72	99	Metabolism; Lipid Metabolism; Glycerolipid metabolism|Metabolism; Energy Metabolism; Methane metabolism|Organismal Systems; Immune System; RIG-I-like receptor signaling pathway	0.0167971
K00865	1494	720	1061	922	2872	2539	1802	2020	Metabolism; Carbohydrate Metabolism; Glyoxylate and dicarboxylate metabolism|Metabolism; Amino Acid Metabolism; Glycine, serine and threonine metabolism|Metabolism; Lipid Metabolism; Glycerolipid metabolism|Metabolism; Energy Metabolism; Methane metabolism	0.00542338
K00864	2646	1744	2862	1664	5394	4280	2571	4445	Organismal Systems; Environmental Adaptation; Plant-pathogen interaction|Metabolism; Lipid Metabolism; Glycerolipid metabolism|Organismal Systems; Endocrine System; PPAR signaling pathway	0.0302227
K01190	12315	8093	23923	11544	8942	14018	11553	6360	Metabolism; Glycan Biosynthesis and Metabolism; Other glycan degradation|Metabolism; Lipid Metabolism; Sphingolipid metabolism|Metabolism; Carbohydrate Metabolism; Galactose metabolism	0.0155603
K01191	2046	1084	3145	1236	1739	2317	935	1116	Metabolism; Glycan Biosynthesis and Metabolism; Other glycan degradation	0.020422
K01197	1033	640	2013	955	352	1000	739	217	Metabolism; Glycan Biosynthesis and Metabolism; Glycosaminoglycan degradation|Environmental Information Processing; Signaling Molecules and Interaction; Bacterial toxins	0.00696042
K01195	291	292	570	287	143	527	137	77	Metabolism; Carbohydrate Metabolism; Pentose and glucuronate interconversions|Metabolism; Biosynthesis of Other Secondary Metabolites; Flavone and flavonol biosynthesis|Metabolism; Carbohydrate Metabolism; Starch and sucrose metabolism|Metabolism; Glycan Biosynthesis and Metabolism; Glycosaminoglycan degradation|Cellular Processes; Transport and Catabolism; Lysosome|Metabolism; Metabolism of Cofa…	0.0369206
K01198	864	550	2141	837	438	815	316	273	Metabolism; Carbohydrate Metabolism; Amino sugar and nucleotide sugar metabolism|Metabolism; Carbohydrate Metabolism; Starch and sucrose metabolism	0.00526185
K00656	4777	3077	6435	3569	9243	8078	5698	7120	Metabolism; Carbohydrate Metabolism; Propanoate metabolism|Metabolism; Carbohydrate Metabolism; Pyruvate metabolism|Metabolism; Carbohydrate Metabolism; Butanoate metabolism	0.000210308
K00657	1628	1037	3274	1451	1002	1504	1856	740	Metabolism; Amino Acid Metabolism; Arginine and proline metabolism	0.0348362
K00651	2722	1958	4499	2391	5379	4683	3172	4145	Metabolism; Amino Acid Metabolism; Cysteine and methionine metabolism|Metabolism; Energy Metabolism; Sulfur metabolism	0.0351461
K03598	25	76	293	91	7	11	44	7	Unclassified; Cellular Processes and Signaling; Signal transduction mechanisms	0.0293806
K01738	4139	2955	6225	3321	7058	6592	4646	5579	Metabolism; Amino Acid Metabolism; Cysteine and methionine metabolism|Metabolism; Energy Metabolism; Sulfur metabolism	0.0446597
K01739	164	133	552	111	824	533	374	388	Metabolism; Amino Acid Metabolism; Cysteine and methionine metabolism|Metabolism; Energy Metabolism; Sulfur metabolism|Metabolism; Metabolism of Other Amino Acids; Selenocompound metabolism	0.0368044
K02422	728	723	739	832	3225	1772	1220	2663	Cellular Processes; Cell Motility; Bacterial motility proteins|Cellular Processes; Cell Motility; Flagellar assembly	0.0259158
K05340	860	633	1913	919	255	670	428	134	Unclassified; Cellular Processes and Signaling; Other ion-coupled transporters	0.0014572
K05349	15164	10194	32018	14021	11244	16638	12267	8613	Metabolism; Metabolism of Other Amino Acids; Cyanoamino acid metabolism|Metabolism; Carbohydrate Metabolism; Starch and sucrose metabolism|Metabolism; Biosynthesis of Other Secondary Metabolites; Phenylpropanoid biosynthesis	0.00783916
K02428	1943	966	2640	1446	992	1037	1847	814	Metabolism; Nucleotide Metabolism; Pyrimidine metabolism|Metabolism; Nucleotide Metabolism; Purine metabolism	0.0241176
K03771	2087	1501	4438	2332	1129	1658	2263	899	Genetic Information Processing; Folding, Sorting and Degradation; Chaperones and folding catalysts	0.0136146
K03775	1814	722	2314	1144	513	1023	1592	320	Genetic Information Processing; Folding, Sorting and Degradation; Chaperones and folding catalysts	0.0415555
K03779	247	58	583	141	872	646	430	447	Metabolism; Carbohydrate Metabolism; Glyoxylate and dicarboxylate metabolism	0.0225446
K10440	2747	1812	2294	1603	6819	5966	2661	5313	Environmental Information Processing; Membrane Transport; ABC transporters|Environmental Information Processing; Membrane Transport; Transporters	0.0190476
K10441	2486	1625	2068	1377	6426	4963	2457	5172	Environmental Information Processing; Membrane Transport; ABC transporters|Environmental Information Processing; Membrane Transport; Transporters	0.0181348
K07458	337	259	866	342	1459	983	727	1015	Genetic Information Processing; Replication and Repair; DNA repair and recombination proteins	0.00373838
K10190	566	581	967	529	2081	2127	841	1674	Environmental Information Processing; Membrane Transport; ABC transporters|Environmental Information Processing; Membrane Transport; Transporters	0.0155759
K10193	1019	253	560	262	96	331	88	119	Environmental Information Processing; Membrane Transport; ABC transporters|Environmental Information Processing; Membrane Transport; Transporters	0.0368845
K10194	1020	254	560	264	101	332	90	127	Environmental Information Processing; Membrane Transport; ABC transporters|Environmental Information Processing; Membrane Transport; Transporters	0.0371751
K01858	935	744	1988	1080	690	913	1037	425	Metabolism; Carbohydrate Metabolism; Inositol phosphate metabolism|Metabolism; Biosynthesis of Other Secondary Metabolites; Streptomycin biosynthesis	0.0143488
K01850	891	650	1984	1006	422	890	1020	259	Metabolism; Amino Acid Metabolism; Phenylalanine, tyrosine and tryptophan biosynthesis	0.0242181
K01856	0	1	0	0	2	2	1	2	Metabolism; Xenobiotics Biodegradation and Metabolism; Toluene degradation|Metabolism; Xenobiotics Biodegradation and Metabolism; Chlorocyclohexane and chlorobenzene degradation|Metabolism; Xenobiotics Biodegradation and Metabolism; Fluorobenzoate degradation|Metabolism; Xenobiotics Biodegradation and Metabolism; Benzoate degradation	0.0472706
K01854	1739	1189	2400	1404	4038	3684	2903	3303	Unclassified; Cellular Processes and Signaling; Membrane and intracellular structural molecules	0
K04759	5532	3595	8234	4129	10178	8878	6105	7823	Unclassified; Cellular Processes and Signaling; Other transporters	0.00379798
K04758	5642	4000	7721	3819	13105	10867	6113	10528	Unclassified; Cellular Processes and Signaling; Other transporters	0.0148774
K02361	928	652	2009	1063	408	879	1010	250	Metabolism; Metabolism of Terpenoids and Polyketides; Biosynthesis of siderophore group nonribosomal peptides|Metabolism; Metabolism of Cofactors and Vitamins; Ubiquinone and other terpenoid-quinone biosynthesis	0.0201565
K06199	758	729	739	820	2711	1161	2086	1807	Unclassified; Poorly Characterized; Function unknown	0.0456597
K06194	982	660	2112	1004	232	840	1069	155	Unclassified; Cellular Processes and Signaling; Membrane and intracellular structural molecules	0.0225674
K11105	2510	1156	3237	1446	1258	1541	1631	1294	Unclassified; Cellular Processes and Signaling; Other ion-coupled transporters	0.00469443
K00666	1097	1195	2422	1374	1553	1456	1105	1572	Metabolism; Lipid Metabolism; Lipid biosynthesis proteins	0.0336671
K06442	2611	1585	2952	1640	5070	3896	2373	3993	Environmental Information Processing; Signaling Molecules and Interaction; Bacterial toxins	0.0446928
K00599	9718	5586	13904	6690	10237	11274	8315	8137	Metabolism; Amino Acid Metabolism; Tyrosine metabolism|Metabolism; Amino Acid Metabolism; Histidine metabolism|Metabolism; Xenobiotics Biodegradation and Metabolism; Polycyclic aromatic hydrocarbon degradation	0.0133182
K07715	104	102	318	235	15	25	121	29	Environmental Information Processing; Signal Transduction; Two-component system	0.0181878
K07712	786	167	738	210	15	20	108	17	Environmental Information Processing; Signal Transduction; Two-component system	0.0122333
K07713	1202	929	2353	1384	1174	944	1015	1142	Environmental Information Processing; Signal Transduction; Two-component system	0.00372365
K07718	2951	2263	5405	2364	8152	8326	3466	6192	Metabolism; Enzyme Families; Protein kinases|Environmental Information Processing; Signal Transduction; Two-component system	0.0299077
K00847	5753	3360	8254	3847	5063	6536	4491	4542	Metabolism; Carbohydrate Metabolism; Amino sugar and nucleotide sugar metabolism|Metabolism; Carbohydrate Metabolism; Starch and sucrose metabolism|Metabolism; Carbohydrate Metabolism; Fructose and mannose metabolism	0.0106627
K13771	31	91	300	106	10	12	64	10	Genetic Information Processing; Transcription; Transcription factors	0.0262506
K13770	19	81	294	95	13	11	46	7	Genetic Information Processing; Transcription; Transcription factors	0.0326843
K03574	3937	2485	5024	2552	6905	6134	3771	5571	Genetic Information Processing; Replication and Repair; DNA repair and recombination proteins	0.0350755
K03571	571	477	824	562	3083	2194	1297	1906	Genetic Information Processing; Replication and Repair; Chromosome	0.00110078
K01711	2414	1950	5621	2794	2973	2670	2630	1731	Metabolism; Carbohydrate Metabolism; Amino sugar and nucleotide sugar metabolism|Metabolism; Carbohydrate Metabolism; Fructose and mannose metabolism	0.0172554
K01714	5476	3758	7823	4059	9788	8782	5873	7669	Metabolism; Amino Acid Metabolism; Lysine biosynthesis	0.0149034
K14170	3427	2767	5702	2752	7951	6918	3847	6458	Metabolism; Amino Acid Metabolism; Phenylalanine, tyrosine and tryptophan biosynthesis	0.0422004
K03718	1953	1340	4141	2177	847	1805	2500	519	Genetic Information Processing; Transcription; Transcription factors	0.0418125
K03712	2510	1272	3209	1398	4737	4252	2515	3750	Genetic Information Processing; Transcription; Transcription factors	0.0096988
K06298	358	232	658	293	1476	1379	745	1151	Unclassified; Cellular Processes and Signaling; Germination	0.000366084
K06296	56	148	46	119	392	387	279	636	Unclassified; Cellular Processes and Signaling; Germination	0.0275044
K06297	42	128	47	108	337	351	253	554	Unclassified; Cellular Processes and Signaling; Germination	0.0245989
K06871	5321	3456	8094	4095	6067	6842	4628	5156	Unclassified; Poorly Characterized; General function prediction only	0.00838334
K06872	2909	2102	5818	2917	3527	4154	2581	2558	Unclassified; Poorly Characterized; General function prediction only	0.0216012
K07473	2401	1096	2737	1507	6835	4036	2468	3856	Unclassified; Genetic Information Processing; Replication, recombination and repair proteins	0.0254139
K07476	1	1	0	2	0	0	0	0	Unclassified; Genetic Information Processing; Replication, recombination and repair proteins	0.0449059
K07474	355	122	478	229	2091	676	689	1131	Unclassified; Genetic Information Processing; Replication, recombination and repair proteins	0.0198553
K15034	18	30	24	15	2	11	14	7	None	0.0445936
K15036	357	296	746	307	337	472	136	218	None	0.0101332
K00432	179	324	159	463	952	913	1453	943	Metabolism; Lipid Metabolism; Arachidonic acid metabolism|Metabolism; Metabolism of Other Amino Acids; Glutathione metabolism	0.0409068
K00126	0	0	0	0	1	2	1	1	Metabolism; Carbohydrate Metabolism; Glyoxylate and dicarboxylate metabolism|Metabolism; Energy Metabolism; Methane metabolism	0.00161229
K01520	3788	2333	5598	2852	6060	5444	4101	4574	Metabolism; Nucleotide Metabolism; Pyrimidine metabolism|Genetic Information Processing; Replication and Repair; DNA repair and recombination proteins	0.0319466
K02385	383	449	237	495	2208	1005	790	1705	Cellular Processes; Cell Motility; Bacterial motility proteins	0.0290923
K03387	982	640	2126	991	222	762	1017	152	Unclassified; Genetic Information Processing; Protein folding and associated processing	0.0179975
K03386	2688	1619	3827	2035	2794	2018	2423	2398	Unclassified; Genetic Information Processing; Protein folding and associated processing	0.00618454
K12343	819	519	1832	841	150	460	316	108	Metabolism; Lipid Metabolism; Steroid hormone biosynthesis	0.00109066
K12340	1975	1526	4438	2189	1159	1730	2218	872	Environmental Information Processing; Membrane Transport; Secretion system|Human Diseases; Infectious Diseases; Pertussis|Environmental Information Processing; Membrane Transport; Bacterial secretion system	0.0152333
K05352	0	0	0	0	3	1	3	1	Metabolism; Carbohydrate Metabolism; Pentose and glucuronate interconversions	0.0162444
K06605	0	2	0	2	8	13	6	5	Unclassified; Metabolism; Carbohydrate metabolism	0.0143046
K06608	2	2	0	4	11	6	6	12	Genetic Information Processing; Transcription; Transcription factors	0.0301717
K03741	1062	918	1780	1050	2731	1995	1733	2135	Unclassified; Metabolism; Others	0.00796088
K01953	3514	2544	6547	2964	8019	7008	4407	5875	Metabolism; Enzyme Families; Peptidases|Metabolism; Amino Acid Metabolism; Alanine, aspartate and glutamate metabolism|Metabolism; Energy Metabolism; Nitrogen metabolism	0.0221926
K01950	2935	2221	4691	2686	5485	4928	3936	4274	Metabolism; Metabolism of Cofactors and Vitamins; Nicotinate and nicotinamide metabolism	0.0349685
K07735	900	633	1978	961	188	737	516	137	Genetic Information Processing; Transcription; Transcription factors	0.00248688
K07736	1378	1109	2053	1152	3953	3466	2018	3725	Genetic Information Processing; Transcription; Transcription factors	0.00503221
K07738	2439	1438	2709	1364	4526	3770	2116	3509	Genetic Information Processing; Transcription; Transcription factors	0.0484533
K03558	1853	861	2491	1306	741	813	795	633	Unclassified; Poorly Characterized; General function prediction only	0.000171652
K08156	1039	754	2082	999	700	886	1074	620	Environmental Information Processing; Membrane Transport; Transporters	0.00963852
K05297	212	34	464	115	801	527	356	385	Metabolism; Lipid Metabolism; Fatty acid metabolism	0.0218711
K03734	4397	2848	6510	3311	7110	6272	4940	5945	Unclassified; Metabolism; Metabolism of cofactors and vitamins	0.0047515
K03735	980	606	1583	493	629	644	580	804	Metabolism; Lipid Metabolism; Glycerophospholipid metabolism	0.0115681
K03736	980	606	1583	493	629	644	580	804	Metabolism; Lipid Metabolism; Glycerophospholipid metabolism	0.0115681
K03737	3770	2450	5265	2847	6025	5325	4215	5017	Metabolism; Energy Metabolism; Carbon fixation pathways in prokaryotes	0.00218638
K03733	2906	1143	2835	1827	1828	1309	2278	1100	Genetic Information Processing; Replication and Repair; Chromosome	0.0406484
K08717	0	1	0	2	8	6	10	7	Unclassified; Cellular Processes and Signaling; Pores ion channels	0.00624827
K01547	2459	1269	3531	1534	1768	1673	1684	1443	Environmental Information Processing; Signal Transduction; Two-component system	0.00175081
K01546	2460	1275	3533	1540	1770	1680	1695	1446	Environmental Information Processing; Signal Transduction; Two-component system	0.00172365
K01548	2447	1188	3436	1515	1601	1490	1571	1324	Environmental Information Processing; Signal Transduction; Two-component system	0.00176783
K02018	2417	1585	2979	1825	5821	4016	2506	4033	Environmental Information Processing; Membrane Transport; ABC transporters|Environmental Information Processing; Membrane Transport; Transporters	0.0298359
K02013	8573	4635	10983	5673	11073	8403	6882	8588	Environmental Information Processing; Membrane Transport; ABC transporters|Environmental Information Processing; Membrane Transport; Transporters	0.0431733
K03941	6	76	292	90	5	6	42	1	Human Diseases; Neurodegenerative Diseases; Huntington's disease|Metabolism; Energy Metabolism; Oxidative phosphorylation|Human Diseases; Neurodegenerative Diseases; Parkinson's disease|Human Diseases; Neurodegenerative Diseases; Alzheimer's disease	0.0433083
K00620	3580	2992	5431	3209	9642	7460	4452	7620	Metabolism; Amino Acid Metabolism; Arginine and proline metabolism	0.0211836
K02552	43	28	3	30	6	10	8	10	Metabolism; Metabolism of Terpenoids and Polyketides; Biosynthesis of siderophore group nonribosomal peptides|Metabolism; Metabolism of Cofactors and Vitamins; Ubiquinone and other terpenoid-quinone biosynthesis	0.0370458
K00086	25	35	6	22	178	251	98	140	Metabolism; Lipid Metabolism; Glycerolipid metabolism	0.00391694
K10230	0	0	0	0	1	2	1	4	Environmental Information Processing; Membrane Transport; ABC transporters|Environmental Information Processing; Membrane Transport; Transporters	0.0292418
K08352	94	192	628	330	81	42	188	44	Unclassified; Cellular Processes and Signaling; Electron transfer carriers	0.0281896
K01286	356	264	559	284	1297	1045	734	1075	Unclassified; Cellular Processes and Signaling; Membrane and intracellular structural molecules	9.38794e-05
K01284	2028	1394	4289	2133	684	1876	2620	423	Metabolism; Enzyme Families; Peptidases	0.047064
K00883	10	39	4	16	368	230	91	235	Metabolism; Carbohydrate Metabolism; Galactose metabolism	0.00424091
K00880	228	213	181	155	952	587	321	677	Metabolism; Carbohydrate Metabolism; Ascorbate and aldarate metabolism|Metabolism; Carbohydrate Metabolism; Pentose and glucuronate interconversions	0.0151666
K01758	11	19	2	13	324	73	37	175	Metabolism; Amino Acid Metabolism; Cysteine and methionine metabolism|Metabolism; Amino Acid Metabolism; Glycine, serine and threonine metabolism|Metabolism; Metabolism of Other Amino Acids; Selenocompound metabolism|Metabolism; Energy Metabolism; Nitrogen metabolism	0.0462538
K02224	7236	4115	11227	5351	8792	7072	4653	6639	Metabolism; Metabolism of Cofactors and Vitamins; Porphyrin and chlorophyll metabolism	0.00352301
K02227	2487	1416	3094	1665	4560	3482	2703	3431	Metabolism; Metabolism of Cofactors and Vitamins; Porphyrin and chlorophyll metabolism	0.00429498
K03288	0	0	0	0	1	4	1	2	Environmental Information Processing; Membrane Transport; Transporters	0.0194128
K03287	3093	1770	4739	2616	1980	2013	2265	1776	Unclassified; Cellular Processes and Signaling; Pores ion channels	0.000893235
K03281	1162	1002	2795	1461	492	1057	1750	343	Unclassified; Cellular Processes and Signaling; Pores ion channels	0.0481229
K03282	2415	1398	2440	1513	3836	3632	2880	3152	Unclassified; Cellular Processes and Signaling; Pores ion channels	0.00767188
K06346	2430	1533	2996	1541	4731	3762	2243	3692	Unclassified; Cellular Processes and Signaling; Sporulation	0.0455329
K06347	1	1	0	2	0	0	0	0	Environmental Information Processing; Signal Transduction; Two-component system	0.0449059
K00163	22	20	1	21	4	6	2	9	Metabolism; Carbohydrate Metabolism; Citrate cycle (TCA cycle)|Metabolism; Carbohydrate Metabolism; Glycolysis / Gluconeogenesis|Metabolism; Carbohydrate Metabolism; Pyruvate metabolism|Metabolism; Carbohydrate Metabolism; Butanoate metabolism|Metabolism; Amino Acid Metabolism; Valine, leucine and isoleucine biosynthesis	0.0470775
K04083	2485	1275	2704	1340	4490	3839	2086	3508	Genetic Information Processing; Folding, Sorting and Degradation; Chaperones and folding catalysts	0.0396919
K02039	2676	1774	3350	1719	4361	4254	3057	3852	Unclassified; Cellular Processes and Signaling; Inorganic ion transport and metabolism	0.00902462
K13652	979	655	1891	1077	907	877	1000	719	Genetic Information Processing; Transcription; Transcription factors	0.0123079
K13653	928	904	1448	811	2299	2863	1358	2714	Genetic Information Processing; Transcription; Transcription factors	0.027217
K08961	1626	655	2037	959	202	1026	579	132	Unclassified; Metabolism; Others	0.00344731
K06133	1363	744	2129	960	3692	2720	1736	2906	Metabolism; Metabolism of Cofactors and Vitamins; Pantothenate and CoA biosynthesis	0.00451173
K09977	0	0	0	0	0	2	1	3	Unclassified; Poorly Characterized; Function unknown	0.0438201
K07516	7	78	294	95	11	9	45	6	Metabolism; Energy Metabolism; Carbon fixation pathways in prokaryotes|Metabolism; Lipid Metabolism; Fatty acid metabolism	0.0444832
K01916	785	234	470	123	126	83	163	47	Metabolism; Metabolism of Cofactors and Vitamins; Nicotinate and nicotinamide metabolism|Metabolism; Energy Metabolism; Nitrogen metabolism	0.0412006
K01917	820	507	1831	835	192	460	315	106	Metabolism; Metabolism of Other Amino Acids; Glutathione metabolism	0.00114864
K07774	1	0	1	1	3	6	2	4	Environmental Information Processing; Signal Transduction; Two-component system	0.0148932
K07777	122	188	148	228	1142	477	446	727	Metabolism; Enzyme Families; Protein kinases|Environmental Information Processing; Signal Transduction; Two-component system	0.0150681
K01002	72	32	48	14	162	263	128	109	Metabolism; Lipid Metabolism; Glycerolipid metabolism	0.0135515
K01005	974	594	2050	1025	522	984	1068	296	Unclassified; Metabolism; Others	0.0328166
K14446	1	8	0	5	30	20	22	20	Metabolism; Carbohydrate Metabolism; Glyoxylate and dicarboxylate metabolism	0.00549931
K08195	1	0	0	0	1	7	2	5	Environmental Information Processing; Membrane Transport; Transporters	0.0337543
K08191	1813	1188	3949	1908	606	1417	1755	372	Environmental Information Processing; Membrane Transport; Transporters	0.0123562
K00702	211	180	204	195	743	574	365	802	Metabolism; Carbohydrate Metabolism; Starch and sucrose metabolism	0.010327
K03519	170	305	449	118	1439	665	476	758	Metabolism; Xenobiotics Biodegradation and Metabolism; Nitrotoluene degradation|Metabolism; Energy Metabolism; Methane metabolism	0.0294351
K12510	619	595	1011	635	2580	2285	1258	2126	Environmental Information Processing; Membrane Transport; Secretion system	0.00133364
K07183	2195	1546	3227	1575	4720	3968	2245	3926	Unclassified; Cellular Processes and Signaling; Signal transduction mechanisms	0.0342803
K07182	94	181	610	329	20	28	164	32	Unclassified; Cellular Processes and Signaling; Signal transduction mechanisms	0.0218306
K07180	45	116	42	103	347	353	248	569	Unclassified; Cellular Processes and Signaling; Signal transduction mechanisms	0.020601
K07185	527	416	382	368	1562	1231	647	1333	Unclassified; Cellular Processes and Signaling; Signal transduction mechanisms	0.0131937
K09808	2981	1651	4766	2497	1380	1869	3268	1086	Environmental Information Processing; Membrane Transport; ABC transporters|Environmental Information Processing; Membrane Transport; Transporters	0.0340918
K10914	58	52	23	36	146	196	77	120	Genetic Information Processing; Transcription; Transcription factors|Human Diseases; Infectious Diseases; Vibrio cholerae pathogenic cycle|Environmental Information Processing; Signal Transduction; Two-component system	0.0305757
K11358	976	811	1326	944	3465	2540	1495	2506	Metabolism; Biosynthesis of Other Secondary Metabolites; Isoquinoline alkaloid biosynthesis|Metabolism; Amino Acid Metabolism; Cysteine and methionine metabolism|Metabolism; Energy Metabolism; Carbon fixation in photosynthetic organisms|Metabolism; Biosynthesis of Other Secondary Metabolites; Tropane, piperidine and pyridine alkaloid biosynthesis|Metabolism; Amino Acid Metabolism; Phenylalanine m…	0.00511988
K04069	5886	4353	8042	4791	12060	10135	7397	9555	Unclassified; Genetic Information Processing; Protein folding and associated processing	0.00287828
K04068	3733	2337	5034	2630	6465	5555	4261	5252	Unclassified; Genetic Information Processing; Protein folding and associated processing	0.000259089
K04061	382	478	520	543	2117	937	791	1568	Environmental Information Processing; Membrane Transport; Secretion system	0.0436364
K13678	1	2	3	1	12	16	26	8	Metabolism; Glycan Biosynthesis and Metabolism; Glycosyltransferases	0.0324144
K02051	5069	3538	5397	3576	10447	7122	5674	9453	Environmental Information Processing; Membrane Transport; ABC transporters|Environmental Information Processing; Membrane Transport; Transporters	0.0483309
K02058	530	568	931	457	2130	1780	754	1629	Environmental Information Processing; Membrane Transport; Transporters	0.0187589
K03892	4464	3673	7014	3704	9644	8278	5321	8792	Genetic Information Processing; Transcription; Transcription factors	0.0406779
K03098	872	550	1932	852	171	478	684	122	Unclassified; Cellular Processes and Signaling; Membrane and intracellular structural molecules	0.00506305
K13853	42	122	42	106	336	348	245	554	Metabolism; Amino Acid Metabolism; Phenylalanine, tyrosine and tryptophan biosynthesis	0.0239176
K03091	7892	5317	11467	5103	16607	15322	7984	13921	Genetic Information Processing; Transcription; Transcription machinery	0.0259485
K03090	48	139	67	119	413	366	266	567	Genetic Information Processing; Transcription; Transcription machinery	0.0191818
K06113	908	620	1963	1010	397	797	870	240	Unclassified; Metabolism; Carbohydrate metabolism	0.0114924
K02429	3005	2025	6334	3311	1840	2729	3838	865	Environmental Information Processing; Membrane Transport; Transporters	0.0436003
K11630	1	1	0	2	0	0	0	0	Environmental Information Processing; Signal Transduction; Two-component system	0.0449059
K11631	0	23	3	8	89	154	54	58	Human Diseases; Infectious Diseases; Staphylococcus aureus infection|Environmental Information Processing; Membrane Transport; ABC transporters|Environmental Information Processing; Membrane Transport; Transporters|Environmental Information Processing; Signal Transduction; Two-component system	0.0158442
K07570	41	11	15	6	57	87	73	38	Unclassified; Genetic Information Processing; Translation proteins	0.0315587
K07576	1506	1105	2455	1176	4021	2817	1713	2658	Unclassified; Genetic Information Processing; Translation proteins	0.0339374
K07574	2480	1245	2718	1319	4510	3796	2029	3460	Genetic Information Processing; Translation; Ribosome Biogenesis	0.0478092
K11184	372	157	767	228	1464	1448	557	792	Unclassified; Metabolism; Carbohydrate metabolism	0.0161305
K01938	3568	2129	4886	2547	5670	4910	3829	4534	Metabolism; Metabolism of Cofactors and Vitamins; One carbon pool by folate|Metabolism; Energy Metabolism; Carbon fixation pathways in prokaryotes	0.00117763
K01935	2152	900	3170	1544	1966	1513	1781	834	Metabolism; Metabolism of Cofactors and Vitamins; Biotin metabolism	0.0319034
K07792	883	568	1875	855	159	481	277	120	Environmental Information Processing; Signal Transduction; Two-component system	0.000466636
K06379	1613	1205	2543	1167	3689	3723	1833	3235	Unclassified; Cellular Processes and Signaling; Sporulation	0.0205472
K06378	1732	1332	2564	1389	4486	3405	2119	3918	Unclassified; Cellular Processes and Signaling; Sporulation	0.0174968
K06377	1	1	0	2	0	0	0	0	Unclassified; Cellular Processes and Signaling; Sporulation	0.0449059
K01246	1319	1040	2445	1337	1158	1257	1313	944	Genetic Information Processing; Replication and Repair; Base excision repair|Genetic Information Processing; Replication and Repair; DNA repair and recombination proteins	0.00465578
K01241	942	630	2009	996	188	730	532	138	Metabolism; Nucleotide Metabolism; Purine metabolism	0.00232996
K00226	5518	3597	9531	4734	5806	6289	5418	4496	Metabolism; Nucleotide Metabolism; Pyrimidine metabolism	0.0103744
K01791	4278	2960	6767	3628	4057	4836	3952	3390	Metabolism; Carbohydrate Metabolism; Amino sugar and nucleotide sugar metabolism|Metabolism; Glycan Biosynthesis and Metabolism; Lipopolysaccharide biosynthesis proteins	0.00420364
K01066	899	694	1889	919	311	751	412	241	Metabolism; Xenobiotics Biodegradation and Metabolism; Bisphenol degradation|Metabolism; Xenobiotics Biodegradation and Metabolism; Aminobenzoate degradation|Metabolism; Biosynthesis of Other Secondary Metabolites; Tropane, piperidine and pyridine alkaloid biosynthesis	0.000883111
K05499	57	103	13	53	357	231	102	235	Genetic Information Processing; Transcription; Transcription factors	0.0430476
K09792	7	83	293	103	50	8	44	6	Unclassified; Poorly Characterized; Function unknown	0.0485626
K10977	9	14	1	10	278	69	35	172	Unclassified; Metabolism; Amino acid metabolism	0.0347625
K06306	522	285	805	276	343	334	272	439	Unclassified; Cellular Processes and Signaling; Germination	0.00951841
K04045	58	170	157	134	494	606	314	603	Genetic Information Processing; Folding, Sorting and Degradation; Chaperones and folding catalysts	0.00891072
K05795	363	200	342	320	1701	1042	525	861	Unclassified; Cellular Processes and Signaling; Signal transduction mechanisms	0.012104
K05791	16	8	0	9	1	2	1	4	Unclassified; Cellular Processes and Signaling; Signal transduction mechanisms	0.0424747
K05792	24	22	2	19	298	79	40	177	Unclassified; Cellular Processes and Signaling; Signal transduction mechanisms	0.0441855
K05793	15	7	0	9	1	2	1	4	Unclassified; Cellular Processes and Signaling; Inorganic ion transport and metabolism	0.0454146
K01470	1645	741	1607	748	3304	2354	1384	2040	Metabolism; Amino Acid Metabolism; Arginine and proline metabolism	0.0447227
K02078	5767	4120	8502	4818	11171	10763	8040	9344	Unclassified; Metabolism; Lipid metabolism	0.00035596
K03305	2650	1264	4203	2058	710	1641	2099	406	Unclassified; Cellular Processes and Signaling; Other ion-coupled transporters	0.011006
K03300	459	237	773	239	235	257	252	308	Unclassified; Cellular Processes and Signaling; Other ion-coupled transporters	0.00792108
K06173	4141	2511	6331	3029	7821	7033	4909	5506	Unclassified; Genetic Information Processing; Translation proteins	0.00441717
K06177	1922	1370	4399	2206	846	1751	2516	515	Genetic Information Processing; Translation; Ribosome Biogenesis	0.0398815
K11961	1	6	1	8	44	21	17	73	Environmental Information Processing; Membrane Transport; ABC transporters|Environmental Information Processing; Membrane Transport; Transporters	0.0494613
K10561	33	23	19	12	310	106	48	199	Environmental Information Processing; Membrane Transport; ABC transporters|Environmental Information Processing; Membrane Transport; Transporters	0.0293065
K10560	31	21	18	12	306	103	46	199	Environmental Information Processing; Membrane Transport; ABC transporters|Environmental Information Processing; Membrane Transport; Transporters	0.029537
K06859	865	597	1881	877	218	524	285	170	Metabolism; Carbohydrate Metabolism; Pentose phosphate pathway|Metabolism; Carbohydrate Metabolism; Starch and sucrose metabolism|Metabolism; Carbohydrate Metabolism; Glycolysis / Gluconeogenesis|Metabolism; Carbohydrate Metabolism; Amino sugar and nucleotide sugar metabolism	0.000486884
K07224	17	13	1	10	1	4	0	6	Unclassified; Cellular Processes and Signaling; Inorganic ion transport and metabolism	0.0428017
K07454	9	8	21	11	0	2	1	2	Unclassified; Genetic Information Processing; Replication, recombination and repair proteins	0.000188679
K09707	96	128	22	71	864	247	188	735	Unclassified; Poorly Characterized; Function unknown	0.0485407
K00029	1048	802	2320	1327	441	929	1225	338	Metabolism; Energy Metabolism; Carbon fixation in photosynthetic organisms|Metabolism; Carbohydrate Metabolism; Pyruvate metabolism	0.0203339
K00798	1836	1494	2482	1558	5339	3783	2391	3926	Metabolism; Metabolism of Cofactors and Vitamins; Porphyrin and chlorophyll metabolism	0.0122434
K00797	1559	1191	2221	1207	3926	3426	1923	3079	Metabolism; Amino Acid Metabolism; Cysteine and methionine metabolism|Metabolism; Metabolism of Other Amino Acids; beta-Alanine metabolism|Metabolism; Metabolism of Other Amino Acids; Glutathione metabolism|Metabolism; Amino Acid Metabolism; Arginine and proline metabolism	0.00664726
K01266	360	292	739	304	341	501	146	188	Metabolism; Enzyme Families; Peptidases	0.0144367
K01790	3462	2254	4801	2857	6149	5053	4600	4655	Metabolism; Metabolism of Terpenoids and Polyketides; Polyketide sugar unit biosynthesis|Metabolism; Biosynthesis of Other Secondary Metabolites; Streptomycin biosynthesis	0.0163902
K00244	3808	1721	3981	1762	1947	2084	2281	2516	Metabolism; Carbohydrate Metabolism; Butanoate metabolism|Metabolism; Xenobiotics Biodegradation and Metabolism; Toluene degradation|Metabolism; Carbohydrate Metabolism; Citrate cycle (TCA cycle)|Metabolism; Energy Metabolism; Carbon fixation pathways in prokaryotes|Environmental Information Processing; Signal Transduction; Two-component system|Metabolism; Energy Metabolism; Oxidative phosphoryla…	0.0231581
K02793	832	598	1133	900	3171	2135	1358	2227	Metabolism; Carbohydrate Metabolism; Amino sugar and nucleotide sugar metabolism|Environmental Information Processing; Membrane Transport; Transporters|Environmental Information Processing; Membrane Transport; Phosphotransferase system (PTS)|Metabolism; Carbohydrate Metabolism; Fructose and mannose metabolism	0.00518385
K02795	1099	709	1699	948	4276	2872	1922	2797	Metabolism; Carbohydrate Metabolism; Amino sugar and nucleotide sugar metabolism|Environmental Information Processing; Membrane Transport; Transporters|Environmental Information Processing; Membrane Transport; Phosphotransferase system (PTS)|Metabolism; Carbohydrate Metabolism; Fructose and mannose metabolism	0.00138564
K02794	1180	722	1747	1031	4361	2995	1964	2903	Metabolism; Carbohydrate Metabolism; Amino sugar and nucleotide sugar metabolism|Environmental Information Processing; Membrane Transport; Transporters|Environmental Information Processing; Membrane Transport; Phosphotransferase system (PTS)|Metabolism; Carbohydrate Metabolism; Fructose and mannose metabolism	0.00146733
K02796	1126	690	1671	998	4195	2853	1849	2768	Metabolism; Carbohydrate Metabolism; Amino sugar and nucleotide sugar metabolism|Environmental Information Processing; Membrane Transport; Transporters|Environmental Information Processing; Membrane Transport; Phosphotransferase system (PTS)|Metabolism; Carbohydrate Metabolism; Fructose and mannose metabolism	0.00193396
K04565	165	152	58	75	782	420	292	706	Human Diseases; Neurodegenerative Diseases; Prion diseases|Human Diseases; Neurodegenerative Diseases; Huntington's disease|Cellular Processes; Transport and Catabolism; Peroxisome|Human Diseases; Neurodegenerative Diseases; Amyotrophic lateral sclerosis (ALS)	0.0126075
K01041	874	594	1950	1041	396	837	1035	241	Metabolism; Metabolism of Terpenoids and Polyketides; Geraniol degradation|Metabolism; Xenobiotics Biodegradation and Metabolism; Naphthalene degradation	0.0305858
K02535	1992	936	2640	1558	1320	1136	1965	569	Metabolism; Glycan Biosynthesis and Metabolism; Lipopolysaccharide biosynthesis proteins|Metabolism; Glycan Biosynthesis and Metabolism; Lipopolysaccharide biosynthesis	0.040563
K02536	1993	1021	2640	1568	1337	1152	1970	575	Metabolism; Glycan Biosynthesis and Metabolism; Lipopolysaccharide biosynthesis proteins|Metabolism; Glycan Biosynthesis and Metabolism; Lipopolysaccharide biosynthesis	0.0323886
K02531	1	0	0	0	2	2	3	1	Genetic Information Processing; Transcription; Transcription factors	0.0275403
K03111	9249	5942	15636	7733	13818	11488	9142	10030	Genetic Information Processing; Replication and Repair; Mismatch repair|Genetic Information Processing; Replication and Repair; Homologous recombination|Genetic Information Processing; Replication and Repair; DNA repair and recombination proteins|Genetic Information Processing; Replication and Repair; DNA replication|Genetic Information Processing; Replication and Repair; DNA replication proteins	0.0314611
K03113	1023	729	2160	1053	298	875	1071	159	Genetic Information Processing; Translation; Translation factors|Genetic Information Processing; Translation; RNA transport	0.0165083
K03116	2656	2130	5153	2997	3231	2077	2779	1893	Environmental Information Processing; Membrane Transport; Secretion system|Genetic Information Processing; Folding, Sorting and Degradation; Protein export|Environmental Information Processing; Membrane Transport; Bacterial secretion system	0.00965877
K03118	2418	1871	4833	2623	2074	2018	2398	1235	Environmental Information Processing; Membrane Transport; Secretion system|Genetic Information Processing; Folding, Sorting and Degradation; Protein export|Environmental Information Processing; Membrane Transport; Bacterial secretion system	0.00590244
K06890	2670	1312	3608	1740	1852	1627	1581	1536	Unclassified; Poorly Characterized; General function prediction only	0.000433502
K06896	2227	1665	4707	2146	1590	2532	2534	888	Unclassified; Poorly Characterized; General function prediction only	0.0308196
K06895	1568	1001	2831	1491	853	1325	1452	877	Unclassified; Cellular Processes and Signaling; Other ion-coupled transporters	0.00722665
K11392	93	103	338	236	15	24	122	27	Genetic Information Processing; Translation; Ribosome Biogenesis	0.0211364
K01467	1475	1121	2789	1493	1928	1387	1479	1141	Metabolism; Biosynthesis of Other Secondary Metabolites; beta-Lactam resistance|Metabolism; Biosynthesis of Other Secondary Metabolites; Penicillin and cephalosporin biosynthesis|Environmental Information Processing; Signal Transduction; Two-component system	0.00739991
K04024	721	494	887	512	577	558	529	743	Unclassified; Metabolism; Amino acid metabolism	0.0126726
K04026	529	385	801	292	414	372	366	559	Unclassified; Metabolism; Amino acid metabolism	0.0304662
K04028	932	619	1366	672	2078	1391	1008	1600	Unclassified; Metabolism; Amino acid metabolism	0.0397303
K07057	801	496	1786	794	138	412	190	99	Unclassified; Poorly Characterized; General function prediction only	0.000709618
K07056	4701	3062	7684	3948	5786	5775	5089	4451	Unclassified; Poorly Characterized; General function prediction only	0.0377308
K04794	253	230	413	226	114	304	82	64	Unclassified; Genetic Information Processing; Translation proteins	0.00528946
K05776	1085	717	2136	1137	694	822	1180	624	Environmental Information Processing; Membrane Transport; ABC transporters|Environmental Information Processing; Membrane Transport; Transporters	0.0162879
K05516	1073	846	2054	1251	1002	915	1221	795	Genetic Information Processing; Folding, Sorting and Degradation; Chaperones and folding catalysts|Genetic Information Processing; Replication and Repair; Chromosome	0.0149135
K08077	451	207	774	204	205	201	195	212	Unclassified; Metabolism; Others	0.0087347
K12940	142	96	48	51	521	135	265	504	Metabolism; Enzyme Families; Peptidases	0.0389517
K12942	2977	1001	3015	1401	1008	1297	1420	1114	Unclassified; Metabolism; Metabolism of cofactors and vitamins	0.0124496
K13892	145	26	445	77	774	490	354	362	Environmental Information Processing; Membrane Transport; ABC transporters|Environmental Information Processing; Membrane Transport; Transporters	0.0162342
K06158	4056	2639	6517	3471	5372	5413	4131	3847	Unclassified; Genetic Information Processing; Translation proteins	0.0366551
K06153	3970	2396	5819	2931	6627	5714	4382	4891	Metabolism; Glycan Biosynthesis and Metabolism; Peptidoglycan biosynthesis	0.0068578
K03327	3355	1897	4881	2920	2922	2131	3468	2148	Unclassified; Cellular Processes and Signaling; Other ion-coupled transporters	0.0262145
K03325	231	345	853	426	1238	1100	838	1044	Unclassified; Cellular Processes and Signaling; Other ion-coupled transporters	0.00573999
K03322	940	825	1997	1077	574	1079	793	768	Unclassified; Cellular Processes and Signaling; Other ion-coupled transporters	0.00553474
K06714	968	544	1577	487	640	660	592	831	Genetic Information Processing; Transcription; Transcription factors	0.0199478
K10547	204	290	87	264	909	645	462	1170	Environmental Information Processing; Membrane Transport; ABC transporters|Environmental Information Processing; Membrane Transport; Transporters	0.0405865
K10546	290	307	113	313	993	741	482	1210	Environmental Information Processing; Membrane Transport; ABC transporters|Environmental Information Processing; Membrane Transport; Transporters	0.0417812
K10545	46	74	16	60	396	157	92	299	Environmental Information Processing; Membrane Transport; ABC transporters|Environmental Information Processing; Membrane Transport; Transporters	0.045864
K10544	12	20	2	13	284	77	47	173	Environmental Information Processing; Membrane Transport; ABC transporters|Environmental Information Processing; Membrane Transport; Transporters	0.0290193
K10548	204	290	87	264	909	645	462	1170	Environmental Information Processing; Membrane Transport; ABC transporters|Environmental Information Processing; Membrane Transport; Transporters	0.0405865
K00005	1262	898	1705	908	4017	2497	1583	2963	Metabolism; Lipid Metabolism; Glycerolipid metabolism	0.0135872
K00003	2211	1692	3449	1805	6073	4680	2842	4516	Metabolism; Amino Acid Metabolism; Cysteine and methionine metabolism|Metabolism; Amino Acid Metabolism; Lysine biosynthesis|Metabolism; Amino Acid Metabolism; Glycine, serine and threonine metabolism	0.00709181
K00002	155	25	453	72	798	551	337	361	Metabolism; Carbohydrate Metabolism; Glycolysis / Gluconeogenesis|Metabolism; Xenobiotics Biodegradation and Metabolism; Caprolactam degradation|Metabolism; Lipid Metabolism; Glycerolipid metabolism	0.0181776
K00001	1508	1272	2856	1718	2253	1671	1352	1686	Metabolism; Lipid Metabolism; Fatty acid metabolism|Metabolism; Xenobiotics Biodegradation and Metabolism; Naphthalene degradation|Metabolism; Xenobiotics Biodegradation and Metabolism; Chloroalkane and chloroalkene degradation|Metabolism; Carbohydrate Metabolism; Glycolysis / Gluconeogenesis|Metabolism; Xenobiotics Biodegradation and Metabolism; Metabolism of xenobiotics by cytochrome P450|Metab…	0.0118543
K01186	1748	724	2337	1069	277	906	1057	162	Cellular Processes; Transport and Catabolism; Lysosome|Environmental Information Processing; Signaling Molecules and Interaction; Bacterial toxins|Metabolism; Lipid Metabolism; Sphingolipid metabolism|Metabolism; Glycan Biosynthesis and Metabolism; Other glycan degradation	0.00707202
K00008	1933	1593	2895	1470	6864	5436	2995	5058	Metabolism; Carbohydrate Metabolism; Fructose and mannose metabolism	0.0026491
K00265	2208	1774	4782	2583	2362	1836	2618	1596	Metabolism; Amino Acid Metabolism; Alanine, aspartate and glutamate metabolism|Metabolism; Energy Metabolism; Nitrogen metabolism	0.0182591
K01200	1338	937	2381	1303	1006	1539	1231	722	Unclassified; Metabolism; Carbohydrate metabolism	0.0103845
K01201	1148	873	2753	1161	943	1421	709	546	Cellular Processes; Transport and Catabolism; Lysosome|Metabolism; Lipid Metabolism; Sphingolipid metabolism|Metabolism; Glycan Biosynthesis and Metabolism; Other glycan degradation	0.00850046
K00912	1913	910	2639	1396	552	1076	1788	363	Metabolism; Glycan Biosynthesis and Metabolism; Lipopolysaccharide biosynthesis proteins|Metabolism; Glycan Biosynthesis and Metabolism; Lipopolysaccharide biosynthesis	0.0277915
K11004	0	0	0	0	1	2	1	0	Environmental Information Processing; Membrane Transport; Secretion system|Environmental Information Processing; Membrane Transport; ABC transporters|Environmental Information Processing; Membrane Transport; Transporters|Human Diseases; Infectious Diseases; Pertussis|Environmental Information Processing; Membrane Transport; Bacterial secretion system	0.0371852
K11003	0	0	0	0	1	2	1	0	Environmental Information Processing; Membrane Transport; Secretion system|Human Diseases; Infectious Diseases; Pertussis|Environmental Information Processing; Membrane Transport; Bacterial secretion system	0.0371852
K08296	49	186	318	121	72	29	78	50	Unclassified; Metabolism; Others	0.0349995
K07699	1739	1294	2889	1262	3961	3859	1917	3397	Environmental Information Processing; Signal Transduction; Two-component system	0.0293705
K07076	334	365	483	321	1924	673	629	1308	Unclassified; Poorly Characterized; General function prediction only	0.0455168
K07074	297	147	796	203	1200	832	476	645	Unclassified; Poorly Characterized; General function prediction only	0.0321318
K14742	1635	1407	2254	1295	3723	3384	2217	3101	None	0.00795076
K02169	1715	729	2561	1087	267	801	1049	146	Unclassified; Poorly Characterized; General function prediction only	0.00584837
K11921	859	529	1862	887	149	459	332	112	Genetic Information Processing; Transcription; Transcription factors	0.000971698
K11928	887	794	1309	829	3517	2571	1340	2374	Unclassified; Cellular Processes and Signaling; Other ion-coupled transporters	0.00826093
K07260	2042	1460	3495	1530	5270	4659	2512	4057	Metabolism; Enzyme Families; Peptidases|Metabolism; Glycan Biosynthesis and Metabolism; Peptidoglycan biosynthesis	0.00927773
K07264	22	92	293	93	6	8	49	7	Metabolism; Glycan Biosynthesis and Metabolism; Glycosyltransferases|Metabolism; Glycan Biosynthesis and Metabolism; Lipopolysaccharide biosynthesis proteins	0.0280828
K07483	3178	3959	5074	3600	10031	9102	5787	11131	Unclassified; Genetic Information Processing; Replication, recombination and repair proteins	0.0336772
K07481	91	152	136	94	587	331	212	564	Unclassified; Genetic Information Processing; Replication, recombination and repair proteins	0.028324
K11216	9	14	1	10	278	71	35	172	Unclassified; Metabolism; Carbohydrate metabolism	0.0337814
K00286	3641	2303	5220	2752	5675	5063	3917	4333	Metabolism; Amino Acid Metabolism; Arginine and proline metabolism	0.022292
K00281	971	656	2122	1006	224	769	1014	150	Metabolism; Amino Acid Metabolism; Glycine, serine and threonine metabolism	0.0169908
K00283	314	362	116	432	1136	604	973	1130	Metabolism; Amino Acid Metabolism; Glycine, serine and threonine metabolism	0.0439586
K00282	314	362	116	432	1136	604	973	1130	Metabolism; Amino Acid Metabolism; Glycine, serine and threonine metabolism	0.0439586
K01224	191	214	220	398	1355	793	1037	850	Unclassified; Metabolism; Others	0.00593327
K01223	1936	1088	2868	1340	4520	4215	2212	2881	Metabolism; Carbohydrate Metabolism; Glycolysis / Gluconeogenesis	0.0132506
K02759	1330	417	766	562	2461	1751	1128	1724	Environmental Information Processing; Membrane Transport; Phosphotransferase system (PTS)|Environmental Information Processing; Membrane Transport; Transporters	0.0291866
K02757	1538	889	2853	1035	4371	4046	1949	2889	Environmental Information Processing; Membrane Transport; Phosphotransferase system (PTS)|Environmental Information Processing; Membrane Transport; Transporters	0.0133081
K14998	0	0	0	0	1	2	1	1	None	0.00161229
K00937	4399	2585	7436	3283	5801	5513	3694	3829	Metabolism; Energy Metabolism; Oxidative phosphorylation|Genetic Information Processing; Folding, Sorting and Degradation; RNA degradation	0.0369535
K00936	9195	4981	8923	6810	15363	13093	9146	13374	Unclassified; Metabolism; Others	0.0426171
K01089	1937	1329	4149	2067	658	1761	2134	410	Metabolism; Amino Acid Metabolism; Histidine metabolism	0.0226689
K03488	627	322	851	353	2068	1669	844	1423	Genetic Information Processing; Transcription; Transcription factors	0.00245973
K03481	263	131	69	213	1067	351	392	566	Genetic Information Processing; Transcription; Transcription factors	0.0419896
K02283	1485	1298	2094	1267	4359	3684	2234	4225	Environmental Information Processing; Membrane Transport; Secretion system|Cellular Processes; Cell Motility; Bacterial motility proteins	0.00787069
K03624	3789	2816	6521	3271	7231	6527	4957	5643	Genetic Information Processing; Transcription; Transcription machinery	0.0186613
K03151	1643	1243	2581	1190	3770	3788	1907	3275	Metabolism; Metabolism of Cofactors and Vitamins; Thiamine metabolism|Genetic Information Processing; Folding, Sorting and Degradation; Sulfur relay system	0.0175479
K07010	1380	835	844	821	2338	2377	1298	2445	Metabolism; Enzyme Families; Peptidases	0.0471328
K07012	1081	1058	1227	1207	3007	2573	1538	2516	Unclassified; Poorly Characterized; General function prediction only	0.0381509
K07015	1524	1191	2557	1166	3878	3690	1797	3197	Unclassified; Poorly Characterized; General function prediction only	0.0194965
K07017	862	620	1303	625	857	923	933	700	Unclassified; Poorly Characterized; General function prediction only	0.0412644
K05885	26	120	110	45	244	352	189	202	Unclassified; Metabolism; Others	0.0356371
K03816	3816	2070	5570	2639	4827	4565	3127	3756	Metabolism; Nucleotide Metabolism; Purine metabolism	0.048037
K03810	10	16	1	11	298	82	46	175	Unclassified; Poorly Characterized; General function prediction only	0.0263912
K11902	0	0	0	0	0	3	1	3	Environmental Information Processing; Membrane Transport; Secretion system	0.0394466
K07248	279	242	250	234	783	431	778	640	Metabolism; Carbohydrate Metabolism; Glyoxylate and dicarboxylate metabolism|Metabolism; Carbohydrate Metabolism; Pyruvate metabolism	0.0350175
K07240	9163	5474	13881	6640	10696	11169	8132	8305	Unclassified; Cellular Processes and Signaling; Other ion-coupled transporters	0.012266
K07243	26	20	2	23	3	7	3	12	Unclassified; Cellular Processes and Signaling; Other transporters	0.0447931
K09942	19	82	294	131	12	11	49	7	Unclassified; Poorly Characterized; Function unknown	0.0281744
K06012	1611	1205	2544	1166	3671	3665	1809	3207	Metabolism; Enzyme Families; Peptidases	0.0224222
K00048	2396	1127	3548	1560	2154	2410	1312	1312	Metabolism; Carbohydrate Metabolism; Glyoxylate and dicarboxylate metabolism|Metabolism; Carbohydrate Metabolism; Pyruvate metabolism	0.0116397
K00041	2151	1014	3003	1505	1622	1522	1218	739	Metabolism; Carbohydrate Metabolism; Pentose and glucuronate interconversions	0.00195099
K00957	1104	732	2227	1128	352	1017	677	299	Metabolism; Energy Metabolism; Sulfur metabolism|Metabolism; Metabolism of Other Amino Acids; Selenocompound metabolism|Metabolism; Nucleotide Metabolism; Purine metabolism	0.00310607
K00956	1057	661	2146	1073	324	953	611	269	Metabolism; Energy Metabolism; Sulfur metabolism|Metabolism; Metabolism of Other Amino Acids; Selenocompound metabolism|Metabolism; Nucleotide Metabolism; Purine metabolism	0.00331063
K02775	1816	685	2101	1121	1304	955	795	688	Environmental Information Processing; Membrane Transport; Phosphotransferase system (PTS)|Environmental Information Processing; Membrane Transport; Transporters|Metabolism; Carbohydrate Metabolism; Galactose metabolism	0.00364128
K01607	1667	1095	2635	1338	4804	3574	2723	3236	Metabolism; Xenobiotics Biodegradation and Metabolism; Benzoate degradation	0.000220433
K03604	41	119	208	52	552	352	182	319	Genetic Information Processing; Transcription; Transcription factors	0.0173145
K03606	850	553	1859	955	378	739	784	228	Unclassified; Cellular Processes and Signaling; Membrane and intracellular structural molecules	0.011442
K03609	2215	1077	2389	1104	4566	3602	1987	3450	Genetic Information Processing; Replication and Repair; Chromosome|Cellular Processes; Cell Motility; Cytoskeleton proteins	0.0192777
K06076	1930	884	2492	1400	724	872	973	696	Unclassified; Cellular Processes and Signaling; Pores ion channels	0.000517257
K06382	1402	1082	2472	993	3151	3046	1597	2725	Unclassified; Cellular Processes and Signaling; Sporulation	0.0351809
K06383	800	743	1460	590	1971	1748	1023	1880	Metabolism; Enzyme Families; Peptidases	0.0460343
K06381	2073	1631	3304	1578	4736	4266	2450	3937	Unclassified; Cellular Processes and Signaling; Sporulation	0.0172315
K06387	1375	1113	2171	1036	3237	3273	1675	2982	Unclassified; Cellular Processes and Signaling; Sporulation	0.0181109
K06384	72	157	50	135	429	404	297	635	Unclassified; Cellular Processes and Signaling; Sporulation	0.0243035
K06385	934	794	1697	729	2835	2830	1339	2149	Unclassified; Cellular Processes and Signaling; Sporulation	0.00923815
K07650	39	10	18	13	107	106	89	99	Metabolism; Enzyme Families; Protein kinases|Environmental Information Processing; Signal Transduction; Two-component system	0.000156466
K11041	1	37	9	17	180	197	84	99	Human Diseases; Infectious Diseases; Staphylococcus aureus infection|Environmental Information Processing; Signaling Molecules and Interaction; Bacterial toxins	0.00499149
K06923	1687	1260	2837	1407	4106	3549	1960	3212	Unclassified; Poorly Characterized; General function prediction only	0.0210216
K06920	2093	990	2938	1557	2504	1526	1812	1374	Unclassified; Poorly Characterized; General function prediction only	0.0386896
K06921	1910	1518	4517	2207	1008	2247	2294	683	Unclassified; Poorly Characterized; General function prediction only	0.0307515
K07033	1399	910	1970	1059	4256	2787	1655	3129	Unclassified; Poorly Characterized; General function prediction only	0.0143194
K07031	172	160	452	134	896	610	383	490	Unclassified; Poorly Characterized; General function prediction only	0.00675058
K07034	873	110	465	288	22	30	129	35	Unclassified; Poorly Characterized; General function prediction only	0.0349464
K00380	33	18	24	24	3	13	8	13	Metabolism; Energy Metabolism; Sulfur metabolism	0.00292867
K00381	33	24	25	18	4	14	15	12	Metabolism; Energy Metabolism; Sulfur metabolism	0.00977612
K09158	50	82	323	102	10	22	71	13	Unclassified; Poorly Characterized; Function unknown	0.0251424
K09153	210	174	385	164	868	613	275	541	Unclassified; Poorly Characterized; Function unknown	0.0196914
K00566	7157	3557	9822	4786	6512	6585	5503	4909	Genetic Information Processing; Folding, Sorting and Degradation; Sulfur relay system	0.00634699
K01163	2730	1513	3995	1944	3818	2818	2122	2768	Unclassified; Poorly Characterized; Function unknown	0.0353709
K08094	203	221	174	177	761	590	320	574	Metabolism; Carbohydrate Metabolism; Pentose and glucuronate interconversions|Metabolism; Energy Metabolism; Methane metabolism	0.0136496
K02122	1969	1322	3362	1231	4934	4223	2371	3945	Metabolism; Energy Metabolism; Oxidative phosphorylation|Metabolism; Energy Metabolism; Methane metabolism	0.0100161
K03832	3657	1809	5242	2551	1928	1914	2850	1514	Unclassified; Cellular Processes and Signaling; Membrane and intracellular structural molecules	0.00548366
K03839	2589	771	2540	1199	516	1210	1689	278	Unclassified; Metabolism; Energy metabolism	0.0478481
K10188	356	495	459	362	1184	1062	599	1188	Environmental Information Processing; Membrane Transport; ABC transporters|Environmental Information Processing; Membrane Transport; Transporters	0.0491677
K12251	1194	845	2194	1226	1025	1275	1177	663	Metabolism; Amino Acid Metabolism; Arginine and proline metabolism	0.0105844
K06718	14	21	8	14	0	3	6	1	Metabolism; Amino Acid Metabolism; Glycine, serine and threonine metabolism	0.0306144
K04653	470	449	854	583	2400	1042	1049	1586	Unclassified; Genetic Information Processing; Protein folding and associated processing	0.021861
K04656	456	367	847	575	2397	1038	1028	1581	Unclassified; Genetic Information Processing; Protein folding and associated processing	0.0178543
K04654	456	368	847	576	2398	1038	1028	1581	Unclassified; Genetic Information Processing; Protein folding and associated processing	0.018064
K04655	472	478	862	611	2552	1159	1120	1764	Unclassified; Genetic Information Processing; Protein folding and associated processing	0.0165808
K00970	1201	975	2501	1375	745	917	1434	694	Genetic Information Processing; Folding, Sorting and Degradation; RNA degradation	0.016338
K00975	5459	2747	6421	2960	10885	8972	4837	7888	Metabolism; Carbohydrate Metabolism; Amino sugar and nucleotide sugar metabolism|Metabolism; Carbohydrate Metabolism; Starch and sucrose metabolism	0.0258447
K00974	7408	4564	9030	4824	16148	11148	7511	13247	Genetic Information Processing; Translation; RNA transport	0.0289682
K01624	5452	3101	6876	3679	9740	8561	5528	6971	Metabolism; Carbohydrate Metabolism; Pentose phosphate pathway|Metabolism; Carbohydrate Metabolism; Glycolysis / Gluconeogenesis|Metabolism; Carbohydrate Metabolism; Fructose and mannose metabolism|Metabolism; Energy Metabolism; Carbon fixation in photosynthetic organisms|Metabolism; Energy Metabolism; Methane metabolism	0.0109673
K01626	708	456	1282	524	1978	1610	779	1148	Metabolism; Amino Acid Metabolism; Phenylalanine, tyrosine and tryptophan biosynthesis	0.0489192
K01627	2068	1100	2661	1590	1789	1177	2084	1030	Metabolism; Glycan Biosynthesis and Metabolism; Lipopolysaccharide biosynthesis proteins|Metabolism; Glycan Biosynthesis and Metabolism; Lipopolysaccharide biosynthesis	0.0395189
K01628	2223	1161	2312	1278	4772	3355	2017	3466	Metabolism; Carbohydrate Metabolism; Fructose and mannose metabolism	0.026896
K01629	1458	987	3226	1416	1607	1873	1347	856	Metabolism; Carbohydrate Metabolism; Fructose and mannose metabolism|Metabolism; Carbohydrate Metabolism; Pentose and glucuronate interconversions	0.0269809
K02829	1	1	0	2	0	0	0	0	Metabolism; Energy Metabolism; Oxidative phosphorylation	0.0449059
K02827	1	1	0	2	0	0	0	0	Metabolism; Energy Metabolism; Oxidative phosphorylation	0.0449059
K02826	1	1	0	2	0	0	0	0	Metabolism; Energy Metabolism; Oxidative phosphorylation	0.0449059
K02824	2319	1305	2596	1400	3970	3049	2170	3034	Unclassified; Cellular Processes and Signaling; Other ion-coupled transporters	0.0437568
K03660	1478	1381	2160	1264	4822	4331	2020	3951	Genetic Information Processing; Replication and Repair; Base excision repair|Genetic Information Processing; Replication and Repair; DNA repair and recombination proteins	0.0121983
K09770	123	186	42	259	1124	412	430	737	Unclassified; Poorly Characterized; Function unknown	0.0291282
K09774	118	115	325	248	75	33	159	74	Unclassified; Cellular Processes and Signaling; Pores ion channels	0.0295186
K09778	860	143	479	260	84	40	150	66	Unclassified; Poorly Characterized; Function unknown	0.0341834
K07636	5190	3289	8506	4282	4553	5426	4102	4124	Metabolism; Enzyme Families; Protein kinases|Environmental Information Processing; Signal Transduction; Two-component system	0.00120985
K11069	2264	1684	4170	2115	2677	3230	1597	2280	Environmental Information Processing; Membrane Transport; ABC transporters|Environmental Information Processing; Membrane Transport; Transporters	0.0173415
K11068	2155	1204	2700	1295	3351	3541	2436	2612	Environmental Information Processing; Signaling Molecules and Interaction; Bacterial toxins	0.0160097
K11065	1210	879	2536	1390	778	994	1472	658	Unclassified; Genetic Information Processing; Protein folding and associated processing	0.0246894

## Sheet: Sheet1
S5 Table The prediction of the KEGG pathways based on the differentially represented OTUs
KO ID	Fc1	Fc2	Fc3	Fc4	Gc1	Gc2	Gc3	Gc4	KEGG_Pathways	p-value
K02003	16777	11781	26284	13044	32955	33236	19532	26880	Environmental Information Processing; Membrane Transport; Transporters	0.0137009
K09687	9503	7753	15020	7342	24208	23473	12229	20600	Environmental Information Processing; Membrane Transport; ABC transporters|Environmental Information Processing; Membrane Transport; Transporters	0.00981063
K02006	8749	6305	12641	6243	18910	16716	9390	15210	Environmental Information Processing; Membrane Transport; ABC transporters|Environmental Information Processing; Membrane Transport; Transporters	0.0200166
K03091	7892	5317	11467	5103	16607	15322	7984	13921	Genetic Information Processing; Transcription; Transcription machinery	0.0259485
K00974	7408	4564	9030	4824	16148	11148	7511	13247	Genetic Information Processing; Translation; RNA transport	0.0289682
K00936	9195	4981	8923	6810	15363	13093	9146	13374	Unclassified; Metabolism; Others	0.0426171
K07483	3178	3959	5074	3600	10031	9102	5787	11131	Unclassified; Genetic Information Processing; Replication, recombination and repair proteins	0.0336772
K04758	5642	4000	7721	3819	13105	10867	6113	10528	Unclassified; Cellular Processes and Signaling; Other transporters	0.0148774
K09686	5092	4272	8722	4913	11086	10776	8625	9289	Environmental Information Processing; Membrane Transport; ABC transporters|Environmental Information Processing; Membrane Transport; Transporters	0.00476852
K02078	5767	4120	8502	4818	11171	10763	8040	9344	Unclassified; Metabolism; Lipid metabolism	0.00035596
K04069	5886	4353	8042	4791	12060	10135	7397	9555	Unclassified; Genetic Information Processing; Protein folding and associated processing	0.00287828
K07720	3989	2512	5540	2628	9738	8731	4272	7850	Environmental Information Processing; Signal Transduction; Two-component system	0.0110769
K01091	7194	5306	12393	6446	14848	12574	8701	10956	Metabolism; Carbohydrate Metabolism; Glyoxylate and dicarboxylate metabolism	0.0434549
K07258	5077	3832	7194	3751	10983	10059	5217	9273	Metabolism; Enzyme Families; Peptidases|Metabolism; Glycan Biosynthesis and Metabolism; Peptidoglycan biosynthesis	0.0392499
K03657	6778	3921	9033	4524	12580	10266	7282	9725	Genetic Information Processing; Replication and Repair; Mismatch repair|Genetic Information Processing; Replication and Repair; Nucleotide excision repair|Genetic Information Processing; Replication and Repair; DNA repair and recombination proteins	0.00309595
K00059	6576	5251	9615	5431	12257	11178	8384	10255	Metabolism; Lipid Metabolism; Fatty acid biosynthesis|Metabolism; Lipid Metabolism; Lipid biosynthesis proteins|Metabolism; Lipid Metabolism; Biosynthesis of unsaturated fatty acids	0.0220161
K02051	5069	3538	5397	3576	10447	7122	5674	9453	Environmental Information Processing; Membrane Transport; ABC transporters|Environmental Information Processing; Membrane Transport; Transporters	0.0483309
K01534	7788	4843	10667	5363	13697	11627	8159	10276	Unclassified; Metabolism; Energy metabolism	0.00616613
K00975	5459	2747	6421	2960	10885	8972	4837	7888	Metabolism; Carbohydrate Metabolism; Amino sugar and nucleotide sugar metabolism|Metabolism; Carbohydrate Metabolism; Starch and sucrose metabolism	0.0258447
K10439	3664	1964	3615	2077	8508	7230	3514	6358	Environmental Information Processing; Membrane Transport; ABC transporters|Cellular Processes; Cell Motility; Bacterial chemotaxis|Environmental Information Processing; Membrane Transport; Transporters	0.0119358
K07491	2293	1316	1168	1823	8010	4176	3094	5394	Unclassified; Genetic Information Processing; Replication, recombination and repair proteins	0.0159289
K00620	3580	2992	5431	3209	9642	7460	4452	7620	Metabolism; Amino Acid Metabolism; Arginine and proline metabolism	0.0211836
K00945	5508	3405	8355	4156	11370	9353	6511	7567	Metabolism; Nucleotide Metabolism; Pyrimidine metabolism	0.00519949
K00821	3440	2724	5997	2800	9309	7740	4374	6736	Metabolism; Amino Acid Metabolism; Lysine biosynthesis|Metabolism; Amino Acid Metabolism; Amino acid related enzymes|Metabolism; Amino Acid Metabolism; Arginine and proline metabolism	0.0124395
K03892	4464	3673	7014	3704	9644	8278	5321	8792	Genetic Information Processing; Transcription; Transcription factors	0.0406779
K07718	2951	2263	5405	2364	8152	8326	3466	6192	Metabolism; Enzyme Families; Protein kinases|Environmental Information Processing; Signal Transduction; Two-component system	0.0299077
K00058	4209	3692	6677	3850	9486	8295	5782	7907	Metabolism; Amino Acid Metabolism; Glycine, serine and threonine metabolism|Metabolism; Energy Metabolism; Methane metabolism	0.0161942
K00854	3222	2679	5463	2815	8686	7490	4431	6432	Metabolism; Carbohydrate Metabolism; Pentose and glucuronate interconversions	0.00652232
K11754	7260	4494	10339	5516	12184	10991	8321	8787	Metabolism; Metabolism of Cofactors and Vitamins; Folate biosynthesis	0.00853659
K00008	1933	1593	2895	1470	6864	5436	2995	5058	Metabolism; Carbohydrate Metabolism; Fructose and mannose metabolism	0.0026491
K03686	5486	3499	8746	4113	10554	9511	6428	7803	Genetic Information Processing; Folding, Sorting and Degradation; Chaperones and folding catalysts	0.00535389
K07007	2788	2147	4419	2267	7665	6483	4314	5549	Unclassified; Poorly Characterized; General function prediction only	0.000332029
K10440	2747	1812	2294	1603	6819	5966	2661	5313	Environmental Information Processing; Membrane Transport; ABC transporters|Environmental Information Processing; Membrane Transport; Transporters	0.0190476
K00656	4777	3077	6435	3569	9243	8078	5698	7120	Metabolism; Carbohydrate Metabolism; Propanoate metabolism|Metabolism; Carbohydrate Metabolism; Pyruvate metabolism|Metabolism; Carbohydrate Metabolism; Butanoate metabolism	0.000210308
K08600	1807	1104	3370	1291	6863	5610	2658	4532	Metabolism; Enzyme Families; Peptidases	0.00525173
K01624	5452	3101	6876	3679	9740	8561	5528	6971	Metabolism; Carbohydrate Metabolism; Pentose phosphate pathway|Metabolism; Carbohydrate Metabolism; Glycolysis / Gluconeogenesis|Metabolism; Carbohydrate Metabolism; Fructose and mannose metabolism|Metabolism; Energy Metabolism; Carbon fixation in photosynthetic organisms|Metabolism; Energy Metabolism; Methane metabolism	0.0109673
K04759	5532	3595	8234	4129	10178	8878	6105	7823	Unclassified; Cellular Processes and Signaling; Other transporters	0.00379798
K03569	5584	3266	6810	3849	9777	8094	5716	7393	Genetic Information Processing; Replication and Repair; Chromosome|Cellular Processes; Cell Motility; Cytoskeleton proteins	0.0077485
K02654	2800	2087	3067	1996	6725	5400	3295	5993	Environmental Information Processing; Membrane Transport; Secretion system|Metabolism; Enzyme Families; Peptidases|Cellular Processes; Cell Motility; Bacterial motility proteins	0.0138718
K10441	2486	1625	2068	1377	6426	4963	2457	5172	Environmental Information Processing; Membrane Transport; ABC transporters|Environmental Information Processing; Membrane Transport; Transporters	0.0181348
K06023	3232	2672	5690	2636	7435	7522	3898	6532	Unclassified; Cellular Processes and Signaling; Signal transduction mechanisms	0.0327931
K01491	7495	4876	10536	5692	11671	10530	8344	9175	Metabolism; Metabolism of Cofactors and Vitamins; One carbon pool by folate|Metabolism; Energy Metabolism; Carbon fixation pathways in prokaryotes	0.0139519
K06148	3878	2025	4668	2121	8448	6011	3429	5840	Environmental Information Processing; Membrane Transport; ABC transporters|Environmental Information Processing; Membrane Transport; Transporters	0.0360838
K01714	5476	3758	7823	4059	9788	8782	5873	7669	Metabolism; Amino Acid Metabolism; Lysine biosynthesis	0.0149034
K04072	3030	1692	3065	1735	6477	5031	3318	5677	Metabolism; Xenobiotics Biodegradation and Metabolism; Dioxin degradation|Metabolism; Carbohydrate Metabolism; Butanoate metabolism|Metabolism; Lipid Metabolism; Fatty acid metabolism|Metabolism; Xenobiotics Biodegradation and Metabolism; Naphthalene degradation|Metabolism; Xenobiotics Biodegradation and Metabolism; Benzoate degradation|Metabolism; Xenobiotics Biodegradation and Metabolism; Xylen…	0.0070619
K02433	3728	2258	3517	2345	7534	5129	3649	6093	Genetic Information Processing; Translation; Aminoacyl-tRNA biosynthesis	0.0404422
K14170	3427	2767	5702	2752	7951	6918	3847	6458	Metabolism; Amino Acid Metabolism; Phenylalanine, tyrosine and tryptophan biosynthesis	0.0422004
K07979	3073	1990	4331	1954	6711	6464	3173	5422	Genetic Information Processing; Transcription; Transcription factors	0.017385
K06409	1793	1164	2758	1291	5742	4708	2532	4201	Unclassified; Cellular Processes and Signaling; Sporulation	0.00216475
K01953	3514	2544	6547	2964	8019	7008	4407	5875	Metabolism; Enzyme Families; Peptidases|Metabolism; Amino Acid Metabolism; Alanine, aspartate and glutamate metabolism|Metabolism; Energy Metabolism; Nitrogen metabolism	0.0221926
K01652	5025	3423	6928	3895	9053	7323	5490	7118	Metabolism; Carbohydrate Metabolism; C5-Branched dibasic acid metabolism|Metabolism; Carbohydrate Metabolism; Butanoate metabolism|Metabolism; Amino Acid Metabolism; Valine, leucine and isoleucine biosynthesis|Metabolism; Metabolism of Cofactors and Vitamins; Pantothenate and CoA biosynthesis	0.0168822
K02470	5173	3449	7664	3853	8965	8108	5629	7065	Genetic Information Processing; Replication and Repair; DNA repair and recombination proteins|Genetic Information Processing; Replication and Repair; DNA replication proteins	0.00768201
K01462	4991	3282	7174	3735	8421	7878	5628	6872	Unclassified; Metabolism; Others	0.00128578
K00016	1438	1111	2279	1284	5457	3793	2397	4046	Metabolism; Carbohydrate Metabolism; Propanoate metabolism|Metabolism; Amino Acid Metabolism; Cysteine and methionine metabolism|Metabolism; Carbohydrate Metabolism; Glycolysis / Gluconeogenesis|Metabolism; Carbohydrate Metabolism; Pyruvate metabolism	0.00259825
K07473	2401	1096	2737	1507	6835	4036	2468	3856	Unclassified; Genetic Information Processing; Replication, recombination and repair proteins	0.0254139
K01448	5567	3615	7924	4562	9283	8312	6072	7317	Genetic Information Processing; Replication and Repair; Chromosome	0.0179873
K06173	4141	2511	6331	3029	7821	7033	4909	5506	Unclassified; Genetic Information Processing; Translation proteins	0.00441717
K08591	2976	1868	3517	1855	6286	4877	3364	4807	Metabolism; Lipid Metabolism; Glycerophospholipid metabolism|Metabolism; Lipid Metabolism; Glycerolipid metabolism|Metabolism; Lipid Metabolism; Lipid biosynthesis proteins	0.00392706
K02469	4989	3366	7706	3757	8618	7927	5507	6786	Genetic Information Processing; Replication and Repair; DNA repair and recombination proteins|Genetic Information Processing; Replication and Repair; DNA replication proteins	0.0176779
K00003	2211	1692	3449	1805	6073	4680	2842	4516	Metabolism; Amino Acid Metabolism; Cysteine and methionine metabolism|Metabolism; Amino Acid Metabolism; Lysine biosynthesis|Metabolism; Amino Acid Metabolism; Glycine, serine and threonine metabolism	0.00709181
K03660	1478	1381	2160	1264	4822	4331	2020	3951	Genetic Information Processing; Replication and Repair; Base excision repair|Genetic Information Processing; Replication and Repair; DNA repair and recombination proteins	0.0121983
K01090	2426	1925	3644	1851	5682	5168	3235	4595	Unclassified; Metabolism; Others	0.0030711
K00336	3091	1879	4099	1908	6409	4799	3239	5350	Metabolism; Energy Metabolism; Oxidative phosphorylation	0.0172089
K03763	2618	1457	2877	1485	5497	4866	2399	4273	Metabolism; Nucleotide Metabolism; Pyrimidine metabolism|Genetic Information Processing; Replication and Repair; DNA repair and recombination proteins|Metabolism; Nucleotide Metabolism; Purine metabolism|Genetic Information Processing; Replication and Repair; Mismatch repair|Genetic Information Processing; Replication and Repair; Homologous recombination|Genetic Information Processing; Replicatio…	0.0188771
K00948	4075	2592	5993	3051	7466	6650	4760	5430	Metabolism; Carbohydrate Metabolism; Pentose phosphate pathway|Metabolism; Nucleotide Metabolism; Purine metabolism	0.00105085
K01356	2643	1675	3265	1716	5832	4792	2806	4462	Metabolism; Enzyme Families; Peptidases|Genetic Information Processing; Replication and Repair; DNA repair and recombination proteins	0.00836861
K03523	2019	1430	2758	1673	5613	4284	2532	3938	Unclassified; Poorly Characterized; General function prediction only	0.00638242
K03574	3937	2485	5024	2552	6905	6134	3771	5571	Genetic Information Processing; Replication and Repair; DNA repair and recombination proteins	0.0350755
K03588	4485	2762	6462	3370	8067	7011	4909	5465	Genetic Information Processing; Replication and Repair; Chromosome|Cellular Processes; Cell Growth and Death; Cell cycle - Caulobacter	0.0215819
K02283	1485	1298	2094	1267	4359	3684	2234	4225	Environmental Information Processing; Membrane Transport; Secretion system|Cellular Processes; Cell Motility; Bacterial motility proteins	0.00787069
K00688	4620	2980	6957	3470	8211	7305	4908	5925	Organismal Systems; Endocrine System; Insulin signaling pathway|Metabolism; Carbohydrate Metabolism; Starch and sucrose metabolism	0.0335923
K01808	4086	2671	5852	3206	7832	5983	4684	5571	Metabolism; Carbohydrate Metabolism; Pentose phosphate pathway|Metabolism; Energy Metabolism; Carbon fixation in photosynthetic organisms	0.00814772
K00790	4825	3341	7051	3718	7827	7277	5248	6680	Metabolism; Carbohydrate Metabolism; Amino sugar and nucleotide sugar metabolism|Metabolism; Glycan Biosynthesis and Metabolism; Peptidoglycan biosynthesis	0.0453445
K00798	1836	1494	2482	1558	5339	3783	2391	3926	Metabolism; Metabolism of Cofactors and Vitamins; Porphyrin and chlorophyll metabolism	0.0122434
K07260	2042	1460	3495	1530	5270	4659	2512	4057	Metabolism; Enzyme Families; Peptidases|Metabolism; Glycan Biosynthesis and Metabolism; Peptidoglycan biosynthesis	0.00927773
K01338	4656	3128	6729	3865	8294	6682	5211	6159	Metabolism; Enzyme Families; Peptidases|Cellular Processes; Cell Growth and Death; Cell cycle - Caulobacter	0.0398679
K03624	3789	2816	6521	3271	7231	6527	4957	5643	Genetic Information Processing; Transcription; Transcription machinery	0.0186613
K07138	1932	1789	3319	1802	5374	4319	2824	4281	Unclassified; Poorly Characterized; General function prediction only	0.0109775
K00528	2075	1579	2941	1665	5090	4127	2944	3988	Unclassified; Metabolism; Energy metabolism	0.000770594
K02372	2729	1690	2722	1884	5285	4128	3110	4380	Metabolism; Lipid Metabolism; Fatty acid biosynthesis|Metabolism; Lipid Metabolism; Lipid biosynthesis proteins	0.00899977
K04068	3733	2337	5034	2630	6465	5555	4261	5252	Unclassified; Genetic Information Processing; Protein folding and associated processing	0.000259089
K00864	2646	1744	2862	1664	5394	4280	2571	4445	Organismal Systems; Environmental Adaptation; Plant-pathogen interaction|Metabolism; Lipid Metabolism; Glycerolipid metabolism|Organismal Systems; Endocrine System; PPAR signaling pathway	0.0302227
K04517	1959	1657	3066	1695	5152	4027	2910	4018	Metabolism; Amino Acid Metabolism; Phenylalanine, tyrosine and tryptophan biosynthesis|Metabolism; Biosynthesis of Other Secondary Metabolites; Novobiocin biosynthesis	0.00280051
K03925	1497	1368	2416	1352	4595	3659	2387	3708	Unclassified; Poorly Characterized; Function unknown	0.00343718
K03768	4611	2926	6205	3346	7460	6743	4619	5974	Genetic Information Processing; Folding, Sorting and Degradation; Chaperones and folding catalysts	0.030407
K13292	2745	1729	3200	1759	5661	4385	2696	4386	Unclassified; Metabolism; Lipid metabolism	0.0223886
K01449	1350	1139	2124	1048	4071	3512	1999	3760	Unclassified; Cellular Processes and Signaling; Membrane and intracellular structural molecules	0.00556167
K03524	3478	2173	3974	2543	6014	5054	4114	4643	Metabolism; Metabolism of Cofactors and Vitamins; Biotin metabolism|Genetic Information Processing; Transcription; Transcription factors	0.0054335
K01358	4809	2807	6230	3196	7413	6412	4924	5912	Metabolism; Enzyme Families; Peptidases|Cellular Processes; Cell Growth and Death; Cell cycle - Caulobacter	0.0140725
K01607	1667	1095	2635	1338	4804	3574	2723	3236	Metabolism; Xenobiotics Biodegradation and Metabolism; Benzoate degradation	0.000220433
K02122	1969	1322	3362	1231	4934	4223	2371	3945	Metabolism; Energy Metabolism; Oxidative phosphorylation|Metabolism; Energy Metabolism; Methane metabolism	0.0100161
K00527	4703	3001	6718	3444	7574	6788	5031	6058	Metabolism; Nucleotide Metabolism; Pyrimidine metabolism|Metabolism; Nucleotide Metabolism; Purine metabolism	0.00158214
K02018	2417	1585	2979	1825	5821	4016	2506	4033	Environmental Information Processing; Membrane Transport; ABC transporters|Environmental Information Processing; Membrane Transport; Transporters	0.0298359
K00891	4493	2451	5989	3158	7366	5817	4724	5731	Metabolism; Amino Acid Metabolism; Phenylalanine, tyrosine and tryptophan biosynthesis	0.0234581
K02794	1180	722	1747	1031	4361	2995	1964	2903	Metabolism; Carbohydrate Metabolism; Amino sugar and nucleotide sugar metabolism|Environmental Information Processing; Membrane Transport; Transporters|Environmental Information Processing; Membrane Transport; Phosphotransferase system (PTS)|Metabolism; Carbohydrate Metabolism; Fructose and mannose metabolism	0.00146733
K03544	4038	2454	5833	3104	7400	5854	4576	5109	Genetic Information Processing; Folding, Sorting and Degradation; Chaperones and folding catalysts|Cellular Processes; Cell Growth and Death; Cell cycle - Caulobacter	0.0107446
K07736	1378	1109	2053	1152	3953	3466	2018	3725	Genetic Information Processing; Transcription; Transcription factors	0.00503221
K01421	980	551	1567	663	3527	3344	1652	2671	Unclassified; Poorly Characterized; Function unknown	0.00106788
K02795	1099	709	1699	948	4276	2872	1922	2797	Metabolism; Carbohydrate Metabolism; Amino sugar and nucleotide sugar metabolism|Environmental Information Processing; Membrane Transport; Transporters|Environmental Information Processing; Membrane Transport; Phosphotransferase system (PTS)|Metabolism; Carbohydrate Metabolism; Fructose and mannose metabolism	0.00138564
K01738	4139	2955	6225	3321	7058	6592	4646	5579	Metabolism; Amino Acid Metabolism; Cysteine and methionine metabolism|Metabolism; Energy Metabolism; Sulfur metabolism	0.0446597
K03438	3998	2464	5736	2991	6742	6080	4576	5009	Unclassified; Cellular Processes and Signaling; Membrane and intracellular structural molecules	0.00144708
K01586	4049	2454	5741	3105	6963	5700	4596	5302	Metabolism; Amino Acid Metabolism; Lysine biosynthesis	0.00150782
K03734	4397	2848	6510	3311	7110	6272	4940	5945	Unclassified; Metabolism; Metabolism of cofactors and vitamins	0.0047515
K01854	1739	1189	2400	1404	4038	3684	2903	3303	Unclassified; Cellular Processes and Signaling; Membrane and intracellular structural molecules	0
K00648	3745	2592	5197	3077	6193	5575	4741	5286	Metabolism; Lipid Metabolism; Fatty acid biosynthesis|Metabolism; Lipid Metabolism; Lipid biosynthesis proteins	0.0232952
K02796	1126	690	1671	998	4195	2853	1849	2768	Metabolism; Carbohydrate Metabolism; Amino sugar and nucleotide sugar metabolism|Environmental Information Processing; Membrane Transport; Transporters|Environmental Information Processing; Membrane Transport; Phosphotransferase system (PTS)|Metabolism; Carbohydrate Metabolism; Fructose and mannose metabolism	0.00193396
K00878	1248	960	1392	1179	3878	3279	1772	2948	Metabolism; Metabolism of Cofactors and Vitamins; Thiamine metabolism	0.00517372
K00949	2556	1440	2902	1584	4824	4255	2872	3625	Metabolism; Metabolism of Cofactors and Vitamins; Thiamine metabolism	0.00148757
K06412	1651	799	1502	731	4016	2972	1560	3227	Unclassified; Cellular Processes and Signaling; Sporulation	0.0129963
K01790	3462	2254	4801	2857	6149	5053	4600	4655	Metabolism; Metabolism of Terpenoids and Polyketides; Polyketide sugar unit biosynthesis|Metabolism; Biosynthesis of Other Secondary Metabolites; Streptomycin biosynthesis	0.0163902
K06967	1705	1235	2548	1301	4479	3837	2041	3462	Unclassified; Poorly Characterized; General function prediction only	0.00816935
K01693	1864	1583	2908	1636	5016	3738	2317	3943	Metabolism; Amino Acid Metabolism; Histidine metabolism	0.0259653
K02601	3941	2588	5708	3039	6641	5754	4549	5311	Genetic Information Processing; Translation; Ribosome Biogenesis|Genetic Information Processing; Transcription; Transcription machinery	7.68523e-05
K03621	2724	1656	3214	1703	5158	4089	2982	4038	Metabolism; Lipid Metabolism; Glycerophospholipid metabolism|Metabolism; Lipid Metabolism; Glycerolipid metabolism|Metabolism; Lipid Metabolism; Lipid biosynthesis proteins	0.00443304
K02502	1421	1074	2408	1174	4350	3395	1969	3329	Metabolism; Amino Acid Metabolism; Histidine metabolism	0.00508007
K02757	1538	889	2853	1035	4371	4046	1949	2889	Environmental Information Processing; Membrane Transport; Phosphotransferase system (PTS)|Environmental Information Processing; Membrane Transport; Transporters	0.0133081
K03704	2618	1337	1832	1155	4151	3793	2332	3587	Genetic Information Processing; Transcription; Transcription factors	0.0374434
K06378	1732	1332	2564	1389	4486	3405	2119	3918	Unclassified; Cellular Processes and Signaling; Sporulation	0.0174968
K00375	1717	1395	2972	1325	4322	4094	2255	3609	Genetic Information Processing; Transcription; Transcription factors	0.00972964
K03712	2510	1272	3209	1398	4737	4252	2515	3750	Genetic Information Processing; Transcription; Transcription factors	0.0096988
K04769	1687	1208	2859	1224	4319	3979	2052	3477	Genetic Information Processing; Transcription; Transcription factors	0.0103371
K03609	2215	1077	2389	1104	4566	3602	1987	3450	Genetic Information Processing; Replication and Repair; Chromosome|Cellular Processes; Cell Motility; Cytoskeleton proteins	0.0192777
K02392	1371	1252	1976	1466	4324	2821	1885	3847	Cellular Processes; Cell Motility; Bacterial motility proteins|Cellular Processes; Cell Motility; Flagellar assembly	0.0465207
K06381	2073	1631	3304	1578	4736	4266	2450	3937	Unclassified; Cellular Processes and Signaling; Sporulation	0.0172315
K00215	3818	2564	5371	2865	6558	5374	4343	5121	Metabolism; Amino Acid Metabolism; Lysine biosynthesis	0.00378003
K01677	2600	1404	2741	1485	4953	3844	2254	3918	Metabolism; Carbohydrate Metabolism; Citrate cycle (TCA cycle)|Metabolism; Energy Metabolism; Carbon fixation pathways in prokaryotes	0.0378005
K01783	3950	2578	5713	3085	7008	5602	4498	4951	Metabolism; Carbohydrate Metabolism; Pentose phosphate pathway|Metabolism; Energy Metabolism; Carbon fixation in photosynthetic organisms|Metabolism; Carbohydrate Metabolism; Pentose and glucuronate interconversions	0.0168516
K02119	1204	1032	1987	859	3589	3337	1736	3106	Metabolism; Energy Metabolism; Oxidative phosphorylation|Metabolism; Energy Metabolism; Methane metabolism	0.00571077
K01628	2223	1161	2312	1278	4772	3355	2017	3466	Metabolism; Carbohydrate Metabolism; Fructose and mannose metabolism	0.026896
K01223	1936	1088	2868	1340	4520	4215	2212	2881	Metabolism; Carbohydrate Metabolism; Glycolysis / Gluconeogenesis	0.0132506
K00014	3058	1951	3859	2400	5442	4509	3763	4149	Metabolism; Amino Acid Metabolism; Phenylalanine, tyrosine and tryptophan biosynthesis	0.00300575
K07042	2635	1628	3073	1667	5122	3964	2458	4028	Genetic Information Processing; Translation; Ribosome Biogenesis	0.038257
K00805	2513	1409	2886	1578	5220	3828	2254	3650	Metabolism; Metabolism of Terpenoids and Polyketides; Prenyltransferases|Metabolism; Metabolism of Terpenoids and Polyketides; Terpenoid backbone biosynthesis	0.0399017
K03060	2084	1216	2151	1219	4311	3243	2133	3529	Metabolism; Nucleotide Metabolism; Pyrimidine metabolism|Genetic Information Processing; Transcription; Transcription machinery|Genetic Information Processing; Replication and Repair; DNA repair and recombination proteins|Metabolism; Nucleotide Metabolism; Purine metabolism|Genetic Information Processing; Transcription; RNA polymerase	0.0130858
K06442	2611	1585	2952	1640	5070	3896	2373	3993	Environmental Information Processing; Signaling Molecules and Interaction; Bacterial toxins	0.0446928
K01182	970	443	2337	623	3841	3310	1642	2114	Metabolism; Carbohydrate Metabolism; Starch and sucrose metabolism	0.013096
K06958	2640	1514	3063	1613	5075	3902	2393	3990	Unclassified; Poorly Characterized; General function prediction only	0.0372662
K03216	2639	1453	3035	1634	5026	3919	2335	3997	Unclassified; Genetic Information Processing; Translation proteins	0.0400854
K07003	1255	990	2495	1035	3999	3671	1747	2865	Unclassified; Poorly Characterized; General function prediction only	0.0119257
K06153	3970	2396	5819	2931	6627	5714	4382	4891	Metabolism; Glycan Biosynthesis and Metabolism; Peptidoglycan biosynthesis	0.0068578
K07033	1399	910	1970	1059	4256	2787	1655	3129	Unclassified; Poorly Characterized; General function prediction only	0.0143194
K09747	2608	1622	3061	1660	5089	3905	2416	4011	Unclassified; Poorly Characterized; Function unknown	0.0438992
K06960	2611	1589	3055	1645	5109	3893	2366	3995	Unclassified; Poorly Characterized; General function prediction only	0.0487266
K10670	502	784	304	518	2840	2053	1156	2459	Unclassified; Metabolism; Others	0.0128695
K04720	1940	1328	3491	1643	4868	4015	2849	3067	Metabolism; Metabolism of Cofactors and Vitamins; Porphyrin and chlorophyll metabolism	0.0050902
K03436	2299	1178	2250	1200	4543	3684	1833	3236	Genetic Information Processing; Transcription; Transcription factors	0.0461438
K07183	2195	1546	3227	1575	4720	3968	2245	3926	Unclassified; Cellular Processes and Signaling; Signal transduction mechanisms	0.0342803
K00868	2630	1360	2778	1666	4748	3921	2710	3351	Metabolism; Metabolism of Cofactors and Vitamins; Vitamin B6 metabolism	0.00834929
K00005	1262	898	1705	908	4017	2497	1583	2963	Metabolism; Lipid Metabolism; Glycerolipid metabolism	0.0135872
K03737	3770	2450	5265	2847	6025	5325	4215	5017	Metabolism; Energy Metabolism; Carbon fixation pathways in prokaryotes	0.00218638
K01480	1637	1320	2539	1355	4012	3129	2606	3353	Metabolism; Amino Acid Metabolism; Arginine and proline metabolism	0.00119558
K00797	1559	1191	2221	1207	3926	3426	1923	3079	Metabolism; Amino Acid Metabolism; Cysteine and methionine metabolism|Metabolism; Metabolism of Other Amino Acids; beta-Alanine metabolism|Metabolism; Metabolism of Other Amino Acids; Glutathione metabolism|Metabolism; Amino Acid Metabolism; Arginine and proline metabolism	0.00664726
K09787	2453	1281	2591	1306	4459	3808	2053	3451	Unclassified; Poorly Characterized; Function unknown	0.0401383
K07015	1524	1191	2557	1166	3878	3690	1797	3197	Unclassified; Poorly Characterized; General function prediction only	0.0194965
K14540	2454	1288	2694	1315	4503	3844	2061	3464	Genetic Information Processing; Translation; Ribosome Biogenesis	0.0406282
K04083	2485	1275	2704	1340	4490	3839	2086	3508	Genetic Information Processing; Folding, Sorting and Degradation; Chaperones and folding catalysts	0.0396919
K01950	2935	2221	4691	2686	5485	4928	3936	4274	Metabolism; Metabolism of Cofactors and Vitamins; Nicotinate and nicotinamide metabolism	0.0349685
K11145	2451	1238	2692	1311	4475	3806	2043	3452	Unclassified; Genetic Information Processing; Translation proteins	0.0403235
K03151	1643	1243	2581	1190	3770	3788	1907	3275	Metabolism; Metabolism of Cofactors and Vitamins; Thiamine metabolism|Genetic Information Processing; Folding, Sorting and Degradation; Sulfur relay system	0.0175479
K01571	1004	976	1792	944	3705	2963	1611	2489	Metabolism; Carbohydrate Metabolism; Pyruvate metabolism|Metabolism; Amino Acid Metabolism; Arginine and proline metabolism	0.00750989
K03571	571	477	824	562	3083	2194	1297	1906	Genetic Information Processing; Replication and Repair; Chromosome	0.00110078
K00645	3620	2387	4946	2815	5674	5151	4211	4777	Metabolism; Lipid Metabolism; Fatty acid biosynthesis|Metabolism; Lipid Metabolism; Lipid biosynthesis proteins	0.018769
K07574	2480	1245	2718	1319	4510	3796	2029	3460	Genetic Information Processing; Translation; Ribosome Biogenesis	0.0478092
K02039	2676	1774	3350	1719	4361	4254	3057	3852	Unclassified; Cellular Processes and Signaling; Inorganic ion transport and metabolism	0.00902462
K07584	2116	992	1971	1033	3869	3313	1892	3029	Unclassified; Genetic Information Processing; Others	0.0182322
K03469	3794	2266	5555	2833	6244	5297	4275	4619	Genetic Information Processing; Replication and Repair; DNA replication|Genetic Information Processing; Replication and Repair; DNA replication proteins	0.0175941
K06334	1277	980	2113	918	3357	3283	1687	2948	Unclassified; Cellular Processes and Signaling; Sporulation	0.0069266
K11928	887	794	1309	829	3517	2571	1340	2374	Unclassified; Cellular Processes and Signaling; Other ion-coupled transporters	0.00826093
K01786	708	442	929	567	3195	2362	1151	1918	Metabolism; Carbohydrate Metabolism; Pentose and glucuronate interconversions	0.00324942
K07738	2439	1438	2709	1364	4526	3770	2116	3509	Genetic Information Processing; Transcription; Transcription factors	0.0484533
K06407	1613	1206	2544	1167	3692	3726	1837	3237	Unclassified; Cellular Processes and Signaling; Sporulation	0.020257
K06406	1613	1205	2544	1167	3689	3724	1837	3235	Unclassified; Cellular Processes and Signaling; Sporulation	0.0201956
K06398	1613	1205	2544	1167	3688	3724	1837	3235	Unclassified; Cellular Processes and Signaling; Sporulation	0.020225
K06183	2390	1186	3095	1192	4129	4153	2171	3362	Genetic Information Processing; Translation; Ribosome Biogenesis	0.0360299
K06379	1613	1205	2543	1167	3689	3723	1833	3235	Unclassified; Cellular Processes and Signaling; Sporulation	0.0205472
K07124	1801	1040	1578	927	3971	3090	1552	2684	Unclassified; Poorly Characterized; General function prediction only	0.0335384
K07699	1739	1294	2889	1262	3961	3859	1917	3397	Environmental Information Processing; Signal Transduction; Two-component system	0.0293705
K11358	976	811	1326	944	3465	2540	1495	2506	Metabolism; Biosynthesis of Other Secondary Metabolites; Isoquinoline alkaloid biosynthesis|Metabolism; Amino Acid Metabolism; Cysteine and methionine metabolism|Metabolism; Energy Metabolism; Carbon fixation in photosynthetic organisms|Metabolism; Biosynthesis of Other Secondary Metabolites; Tropane, piperidine and pyridine alkaloid biosynthesis|Metabolism; Amino Acid Metabolism; Phenylalanine m…	0.00511988
K06941	4006	2560	5706	3031	6588	5489	4251	4921	Genetic Information Processing; Translation; Ribosome Biogenesis	0.0101832
K06346	2430	1533	2996	1541	4731	3762	2243	3692	Unclassified; Cellular Processes and Signaling; Sporulation	0.0455329
K03111	9249	5942	15636	7733	13818	11488	9142	10030	Genetic Information Processing; Replication and Repair; Mismatch repair|Genetic Information Processing; Replication and Repair; Homologous recombination|Genetic Information Processing; Replication and Repair; DNA repair and recombination proteins|Genetic Information Processing; Replication and Repair; DNA replication|Genetic Information Processing; Replication and Repair; DNA replication proteins	0.0314611
K02422	728	723	739	832	3225	1772	1220	2663	Cellular Processes; Cell Motility; Bacterial motility proteins|Cellular Processes; Cell Motility; Flagellar assembly	0.0259158
K06133	1363	744	2129	960	3692	2720	1736	2906	Metabolism; Metabolism of Cofactors and Vitamins; Pantothenate and CoA biosynthesis	0.00451173
K01151	2751	1664	3342	1751	4591	4284	2925	3565	Genetic Information Processing; Replication and Repair; Base excision repair|Genetic Information Processing; Replication and Repair; DNA repair and recombination proteins	0.00627681
K14742	1635	1407	2254	1295	3723	3384	2217	3101	None	0.00795076
K06390	1577	1197	2530	1164	3650	3651	1779	3214	Unclassified; Cellular Processes and Signaling; Sporulation	0.0241075
K06012	1611	1205	2544	1166	3671	3665	1809	3207	Metabolism; Enzyme Families; Peptidases	0.0224222
K02335	3745	2406	5249	2821	6065	5083	4128	4764	Metabolism; Nucleotide Metabolism; Pyrimidine metabolism|Genetic Information Processing; Replication and Repair; DNA repair and recombination proteins|Metabolism; Nucleotide Metabolism; Purine metabolism|Genetic Information Processing; Replication and Repair; Homologous recombination|Genetic Information Processing; Replication and Repair; Nucleotide excision repair|Genetic Information Processing;…	0.00236908
K01938	3568	2129	4886	2547	5670	4910	3829	4534	Metabolism; Metabolism of Cofactors and Vitamins; One carbon pool by folate|Metabolism; Energy Metabolism; Carbon fixation pathways in prokaryotes	0.00117763
K00651	2722	1958	4499	2391	5379	4683	3172	4145	Metabolism; Amino Acid Metabolism; Cysteine and methionine metabolism|Metabolism; Energy Metabolism; Sulfur metabolism	0.0351461
K06333	811	594	1327	599	3083	2474	1259	2280	Unclassified; Cellular Processes and Signaling; Sporulation	0.00277266
K01689	3694	2395	5353	2761	5926	5201	4162	4662	Metabolism; Carbohydrate Metabolism; Glycolysis / Gluconeogenesis|Genetic Information Processing; Folding, Sorting and Degradation; RNA degradation|Metabolism; Energy Metabolism; Methane metabolism	0.00140382
K06392	1577	1193	2530	1162	3628	3591	1776	3212	Unclassified; Cellular Processes and Signaling; Sporulation	0.0240536
K03282	2415	1398	2440	1513	3836	3632	2880	3152	Unclassified; Cellular Processes and Signaling; Pores ion channels	0.00767188
K00981	3788	2421	5280	2827	6053	5040	4165	4774	Environmental Information Processing; Signal Transduction; Phosphatidylinositol signaling system|Metabolism; Lipid Metabolism; Glycerophospholipid metabolism	0.0102697
K07301	1259	1122	1865	1282	3150	3237	2124	2731	Unclassified; Cellular Processes and Signaling; Other ion-coupled transporters	0.00348642
K01876	3860	2483	5388	2902	6097	5304	4213	4687	Genetic Information Processing; Translation; Aminoacyl-tRNA biosynthesis|Metabolism; Amino Acid Metabolism; Amino acid related enzymes	0.0032248
K02233	2500	1421	3095	1633	4587	3544	2715	3441	Metabolism; Metabolism of Cofactors and Vitamins; Porphyrin and chlorophyll metabolism	0.00360124
K06923	1687	1260	2837	1407	4106	3549	1960	3212	Unclassified; Poorly Characterized; General function prediction only	0.0210216
K05879	631	679	472	806	3500	1781	1149	1774	Metabolism; Lipid Metabolism; Glycerolipid metabolism	0.0361493
K01520	3788	2333	5598	2852	6060	5444	4101	4574	Metabolism; Nucleotide Metabolism; Pyrimidine metabolism|Genetic Information Processing; Replication and Repair; DNA repair and recombination proteins	0.0319466
K01611	436	609	200	635	2664	1562	1199	2050	Metabolism; Amino Acid Metabolism; Cysteine and methionine metabolism|Metabolism; Amino Acid Metabolism; Arginine and proline metabolism	0.0112849
K06399	1609	1177	2435	1154	3554	3492	1750	3156	Metabolism; Enzyme Families; Peptidases	0.0239075
K06898	1265	931	1977	1048	3762	2357	1765	2912	Unclassified; Poorly Characterized; General function prediction only	0.0115129
K06881	3790	2409	5367	2931	6052	5077	4157	4779	Unclassified; Poorly Characterized; General function prediction only	0.0159188
K00180	1425	1161	1940	1236	3218	2548	2671	2858	Unclassified; Metabolism; Energy metabolism	0.00715624
K06405	1432	1143	2484	1074	3324	3596	1755	2979	Unclassified; Cellular Processes and Signaling; Sporulation	0.0240249
K10118	743	681	1368	572	2937	2825	1244	1874	Environmental Information Processing; Membrane Transport; ABC transporters|Environmental Information Processing; Membrane Transport; Transporters	0.00760377
K02227	2487	1416	3094	1665	4560	3482	2703	3431	Metabolism; Metabolism of Cofactors and Vitamins; Porphyrin and chlorophyll metabolism	0.00429498
K06387	1375	1113	2171	1036	3237	3273	1675	2982	Unclassified; Cellular Processes and Signaling; Sporulation	0.0181109
K02340	2804	1657	3583	2184	4729	4017	3473	3451	Metabolism; Nucleotide Metabolism; Pyrimidine metabolism|Genetic Information Processing; Replication and Repair; DNA repair and recombination proteins|Metabolism; Nucleotide Metabolism; Purine metabolism|Genetic Information Processing; Replication and Repair; Mismatch repair|Genetic Information Processing; Replication and Repair; Homologous recombination|Genetic Information Processing; Replicatio…	0.0169429
K02793	832	598	1133	900	3171	2135	1358	2227	Metabolism; Carbohydrate Metabolism; Amino sugar and nucleotide sugar metabolism|Environmental Information Processing; Membrane Transport; Transporters|Environmental Information Processing; Membrane Transport; Phosphotransferase system (PTS)|Metabolism; Carbohydrate Metabolism; Fructose and mannose metabolism	0.00518385
K03101	3708	2359	5361	2850	5793	5292	4105	4477	Metabolism; Enzyme Families; Peptidases|Genetic Information Processing; Folding, Sorting and Degradation; Protein export	0.0297777
K12510	619	595	1011	635	2580	2285	1258	2126	Environmental Information Processing; Membrane Transport; Secretion system	0.00133364
K06215	1301	594	941	560	3295	1626	1652	2198	Metabolism; Metabolism of Cofactors and Vitamins; Vitamin B6 metabolism	0.013856
K08681	1313	503	933	557	3239	1615	1626	2184	Metabolism; Metabolism of Cofactors and Vitamins; Vitamin B6 metabolism	0.0128797
K03563	624	661	720	785	3052	1568	1123	2355	Environmental Information Processing; Signal Transduction; Two-component system	0.0289784
K05808	3390	2045	4793	2493	5474	4548	3786	4192	Unclassified; Genetic Information Processing; Translation proteins	0.00861459
K00554	3426	2114	4827	2567	5494	4569	3928	4222	Unclassified; Genetic Information Processing; Translation proteins	0.0238005
K06024	2314	1446	2971	1410	4249	3752	2132	3286	Genetic Information Processing; Replication and Repair; Chromosome	0.0470071
K02760	1601	525	1010	627	2998	2538	1484	1952	Environmental Information Processing; Membrane Transport; Phosphotransferase system (PTS)|Environmental Information Processing; Membrane Transport; Transporters	0.0162545
K00335	2177	1313	2551	1219	4176	3130	2092	3057	Metabolism; Energy Metabolism; Oxidative phosphorylation	0.0320927
K07447	3660	2218	4935	2684	5565	4899	3939	4278	Unclassified; Genetic Information Processing; Replication, recombination and repair proteins	0.033066
K00179	1348	1123	1790	1195	3189	2428	2167	2846	Unclassified; Metabolism; Energy metabolism	0.00718247
K00768	2446	1464	3094	1581	3866	3824	2615	3448	Metabolism; Metabolism of Cofactors and Vitamins; Porphyrin and chlorophyll metabolism	0.00827105
K13653	928	904	1448	811	2299	2863	1358	2714	Genetic Information Processing; Transcription; Transcription factors	0.027217
K00575	796	922	1147	1183	3029	2012	1474	2673	Cellular Processes; Cell Motility; Bacterial motility proteins|Cellular Processes; Cell Motility; Bacterial chemotaxis|Environmental Information Processing; Signal Transduction; Two-component system	0.0498401
K03491	585	367	542	601	2978	1507	1093	1652	Genetic Information Processing; Transcription; Transcription factors	0.00924827
K06374	1016	880	1336	747	2536	2645	1323	2588	Unclassified; Cellular Processes and Signaling; Sporulation	0.0157174
K10119	632	538	1052	488	2541	2529	1073	1653	Environmental Information Processing; Membrane Transport; ABC transporters|Environmental Information Processing; Membrane Transport; Transporters	0.00555154
K02013	8573	4635	10983	5673	11073	8403	6882	8588	Environmental Information Processing; Membrane Transport; ABC transporters|Environmental Information Processing; Membrane Transport; Transporters	0.0431733
K00286	3641	2303	5220	2752	5675	5063	3917	4333	Metabolism; Amino Acid Metabolism; Arginine and proline metabolism	0.022292
K07012	1081	1058	1227	1207	3007	2573	1538	2516	Unclassified; Poorly Characterized; General function prediction only	0.0381509
K06864	1218	935	1834	1035	3516	1971	1733	2851	Unclassified; Poorly Characterized; General function prediction only	0.0277566
K07139	2747	1431	3543	2091	4553	3864	3192	3241	Unclassified; Poorly Characterized; General function prediction only	0.0322071
K00865	1494	720	1061	922	2872	2539	1802	2020	Metabolism; Carbohydrate Metabolism; Glyoxylate and dicarboxylate metabolism|Metabolism; Amino Acid Metabolism; Glycine, serine and threonine metabolism|Metabolism; Lipid Metabolism; Glycerolipid metabolism|Metabolism; Energy Metabolism; Methane metabolism	0.00542338
K01839	1882	878	2183	987	3884	3007	1576	2488	Metabolism; Carbohydrate Metabolism; Pentose phosphate pathway|Metabolism; Nucleotide Metabolism; Purine metabolism	0.0457453
K06385	934	794	1697	729	2835	2830	1339	2149	Unclassified; Cellular Processes and Signaling; Sporulation	0.00923815
K02237	1809	870	1478	936	3374	2875	1411	2412	Environmental Information Processing; Membrane Transport; Secretion system	0.04878
K07576	1506	1105	2455	1176	4021	2817	1713	2658	Unclassified; Genetic Information Processing; Translation proteins	0.0339374
K02588	1098	780	2151	933	3479	2362	1516	2570	Metabolism; Xenobiotics Biodegradation and Metabolism; Chloroalkane and chloroalkene degradation|Metabolism; Energy Metabolism; Nitrogen metabolism	0.0152991
K06397	1533	1129	2412	1069	3452	3072	1637	2887	Unclassified; Cellular Processes and Signaling; Sporulation	0.0295964
K06394	416	380	802	369	2232	1993	987	1622	Unclassified; Cellular Processes and Signaling; Sporulation	0.000914864
K05364	521	541	800	539	2588	1659	1160	1811	Metabolism; Glycan Biosynthesis and Metabolism; Glycosyltransferases|Metabolism; Glycan Biosynthesis and Metabolism; Peptidoglycan biosynthesis	0.00247676
K06199	758	729	739	820	2711	1161	2086	1807	Unclassified; Poorly Characterized; Function unknown	0.0456597
K06400	1568	924	2833	1220	3500	3342	1737	2662	Unclassified; Cellular Processes and Signaling; Sporulation	0.0358953
K05878	550	654	470	682	2737	1726	990	1576	Metabolism; Lipid Metabolism; Glycerolipid metabolism	0.0267731
K06396	1400	1093	2472	999	3193	3075	1603	2724	Unclassified; Cellular Processes and Signaling; Sporulation	0.0344685
K02824	2319	1305	2596	1400	3970	3049	2170	3034	Unclassified; Cellular Processes and Signaling; Other ion-coupled transporters	0.0437568
K11068	2155	1204	2700	1295	3351	3541	2436	2612	Environmental Information Processing; Signaling Molecules and Interaction; Bacterial toxins	0.0160097
K07010	1380	835	844	821	2338	2377	1298	2445	Metabolism; Enzyme Families; Peptidases	0.0471328
K06382	1402	1082	2472	993	3151	3046	1597	2725	Unclassified; Cellular Processes and Signaling; Sporulation	0.0351809
K01552	800	397	1055	494	2463	1862	1014	1972	Unclassified; Metabolism; Others	0.0037485
K06393	1183	915	1683	799	2756	2483	1313	2592	Unclassified; Cellular Processes and Signaling; Sporulation	0.0247934
K10117	590	442	920	410	2272	2180	949	1433	Environmental Information Processing; Membrane Transport; ABC transporters|Environmental Information Processing; Membrane Transport; Transporters	0.00456765
K00537	1994	913	2043	953	3080	2851	2003	2386	Unclassified; Metabolism; Others	0.0180925
K01181	220	522	438	382	1498	1637	927	1903	Unclassified; Metabolism; Carbohydrate metabolism	0.0108603
K01804	864	514	1204	815	2937	1661	1565	1635	Metabolism; Carbohydrate Metabolism; Pentose and glucuronate interconversions	0.00693672
K06283	1242	1043	2325	916	2973	2850	1523	2533	Genetic Information Processing; Transcription; Transcription factors	0.0340817
K01470	1645	741	1607	748	3304	2354	1384	2040	Metabolism; Amino Acid Metabolism; Arginine and proline metabolism	0.0447227
K03410	400	454	242	467	2235	1074	819	1738	Cellular Processes; Cell Motility; Bacterial motility proteins|Cellular Processes; Cell Motility; Bacterial chemotaxis	0.0219038
K00756	746	801	1229	711	2724	2127	1106	1832	Metabolism; Nucleotide Metabolism; Pyrimidine metabolism	0.0211512
K07095	6748	3897	9836	4769	8861	8133	5832	6692	Unclassified; Poorly Characterized; General function prediction only	0.0162043
K03688	422	513	973	534	2403	1575	1190	1529	Metabolism; Metabolism of Cofactors and Vitamins; Ubiquinone and other terpenoid-quinone biosynthesis	0.00207938
K06940	886	663	1242	800	2872	1736	1121	2079	Unclassified; Poorly Characterized; General function prediction only	0.0244229
K03525	4466	2848	6779	3282	6510	5786	4344	4947	Metabolism; Metabolism of Cofactors and Vitamins; Pantothenate and CoA biosynthesis	0.0426581
K04655	472	478	862	611	2552	1159	1120	1764	Unclassified; Genetic Information Processing; Protein folding and associated processing	0.0165808
K01512	763	506	1143	758	2980	1710	1092	1542	Metabolism; Xenobiotics Biodegradation and Metabolism; Aminobenzoate degradation|Metabolism; Carbohydrate Metabolism; Pyruvate metabolism	0.0255746
K02385	383	449	237	495	2208	1005	790	1705	Cellular Processes; Cell Motility; Bacterial motility proteins	0.0290923
K06972	890	570	1259	781	2898	1988	1096	1658	Unclassified; Poorly Characterized; General function prediction only	0.0185996
K01267	888	515	1253	756	2862	1999	1073	1598	Metabolism; Enzyme Families; Peptidases	0.0183214
K10190	566	581	967	529	2081	2127	841	1674	Environmental Information Processing; Membrane Transport; ABC transporters|Environmental Information Processing; Membrane Transport; Transporters	0.0155759
K03154	1471	755	1661	964	3117	2136	1602	2059	Genetic Information Processing; Folding, Sorting and Degradation; Sulfur relay system	0.0101988
K02759	1330	417	766	562	2461	1751	1128	1724	Environmental Information Processing; Membrane Transport; Phosphotransferase system (PTS)|Environmental Information Processing; Membrane Transport; Transporters	0.0291866
K03706	484	250	773	373	2347	1623	815	1070	Genetic Information Processing; Transcription; Transcription factors	0.00892085
K00676	415	440	392	392	1600	1914	753	1345	Unclassified; Genetic Information Processing; Translation proteins	0.00948366
K03698	663	496	1135	553	2236	1850	1054	1639	Unclassified; Poorly Characterized; General function prediction only	0.00153682
K07813	771	672	936	711	1739	2350	942	1926	Metabolism; Enzyme Families; Peptidases|Environmental Information Processing; Signal Transduction; Two-component system	0.0471613
K00616	1732	916	1910	1013	2888	2867	1608	2070	Metabolism; Carbohydrate Metabolism; Pentose phosphate pathway	0.0398916
K03488	627	322	851	353	2068	1669	844	1423	Genetic Information Processing; Transcription; Transcription factors	0.00245973
K03610	1190	324	929	427	2520	1738	969	1489	Genetic Information Processing; Replication and Repair; Chromosome	0.0314029
K01582	928	680	1135	707	2524	1862	1080	1817	Metabolism; Amino Acid Metabolism; Lysine degradation|Metabolism; Biosynthesis of Other Secondary Metabolites; Tropane, piperidine and pyridine alkaloid biosynthesis	0.0125368
K02058	530	568	931	457	2130	1780	754	1629	Environmental Information Processing; Membrane Transport; Transporters	0.0187589
K04656	456	367	847	575	2397	1038	1028	1581	Unclassified; Genetic Information Processing; Protein folding and associated processing	0.0178543
K04654	456	368	847	576	2398	1038	1028	1581	Unclassified; Genetic Information Processing; Protein folding and associated processing	0.018064
K07112	577	524	875	632	2271	1275	1035	1822	Unclassified; Poorly Characterized; General function prediction only	0.0155983
K03741	1062	918	1780	1050	2731	1995	1733	2135	Unclassified; Metabolism; Others	0.00796088
K04653	470	449	854	583	2400	1042	1049	1586	Unclassified; Genetic Information Processing; Protein folding and associated processing	0.021861
K03700	427	188	788	252	1836	1715	735	1071	Genetic Information Processing; Replication and Repair; DNA repair and recombination proteins	0.00455752
K13954	384	296	505	345	2103	789	748	1587	Metabolism; Xenobiotics Biodegradation and Metabolism; Chloroalkane and chloroalkene degradation|Metabolism; Carbohydrate Metabolism; Glycolysis / Gluconeogenesis|Metabolism; Lipid Metabolism; Fatty acid metabolism|Metabolism; Xenobiotics Biodegradation and Metabolism; Naphthalene degradation|Metabolism; Amino Acid Metabolism; Tyrosine metabolism	0.022462
K06438	846	737	1284	600	2002	2067	1094	1987	Unclassified; Cellular Processes and Signaling; Sporulation	0.0185295
K03411	330	423	232	561	1892	980	834	1518	Cellular Processes; Cell Motility; Bacterial motility proteins|Cellular Processes; Cell Motility; Bacterial chemotaxis	0.026196
K09936	553	327	732	438	2002	1529	815	1349	Unclassified; Poorly Characterized; Function unknown	0.00228371
K07467	638	170	1126	302	2064	1641	931	1192	Unclassified; Genetic Information Processing; Replication, recombination and repair proteins	0.00734883
K01583	354	402	647	338	1600	1317	922	1487	Metabolism; Amino Acid Metabolism; Arginine and proline metabolism	0.000938794
K02431	554	269	687	444	2450	1083	788	1210	Unclassified; Metabolism; Carbohydrate metabolism	0.0273845
K06416	424	422	258	395	1892	906	829	1413	Unclassified; Cellular Processes and Signaling; Sporulation	0.0173566
K04061	382	478	520	543	2117	937	791	1568	Environmental Information Processing; Membrane Transport; Secretion system	0.0436364
K02396	351	481	756	529	1805	1368	769	1664	Cellular Processes; Cell Motility; Bacterial motility proteins|Cellular Processes; Cell Motility; Flagellar assembly	0.0177476
K07464	968	798	1247	646	2104	1853	1226	1913	Unclassified; Genetic Information Processing; Replication, recombination and repair proteins	0.0140207
K00926	1073	683	1662	697	2422	2142	1175	1808	Metabolism; Amino Acid Metabolism; Arginine and proline metabolism|Metabolism; Nucleotide Metabolism; Purine metabolism|Metabolism; Energy Metabolism; Nitrogen metabolism	0.0124294
K07474	355	122	478	229	2091	676	689	1131	Unclassified; Genetic Information Processing; Replication, recombination and repair proteins	0.0198553
K01961	6068	3455	9062	4248	8019	7178	5274	5720	Metabolism; Carbohydrate Metabolism; Propanoate metabolism|Metabolism; Lipid Metabolism; Fatty acid biosynthesis|Metabolism; Energy Metabolism; Carbon fixation pathways in prokaryotes|Metabolism; Carbohydrate Metabolism; Pyruvate metabolism|Metabolism; Metabolism of Terpenoids and Polyketides; Tetracycline biosynthesis	0.0255037
K00928	4845	3013	7541	3847	6604	6203	4802	4858	Metabolism; Amino Acid Metabolism; Cysteine and methionine metabolism|Metabolism; Amino Acid Metabolism; Lysine biosynthesis|Metabolism; Amino Acid Metabolism; Glycine, serine and threonine metabolism	0.0250198
K06298	358	232	658	293	1476	1379	745	1151	Unclassified; Cellular Processes and Signaling; Germination	0.000366084
K08369	296	126	455	226	2012	604	638	1036	Environmental Information Processing; Membrane Transport; Transporters	0.0245656
K07240	9163	5474	13881	6640	10696	11169	8132	8305	Unclassified; Cellular Processes and Signaling; Other ion-coupled transporters	0.012266
K00432	179	324	159	463	952	913	1453	943	Metabolism; Lipid Metabolism; Arachidonic acid metabolism|Metabolism; Metabolism of Other Amino Acids; Glutathione metabolism	0.0409068
K04074	340	472	513	480	1345	1306	778	1492	Genetic Information Processing; Replication and Repair; Chromosome	0.0171132
K01818	486	335	781	405	1747	1391	934	1028	Metabolism; Carbohydrate Metabolism; Fructose and mannose metabolism	0.000409572
K01784	7388	4633	10315	5991	9162	7902	6815	7540	Metabolism; Carbohydrate Metabolism; Amino sugar and nucleotide sugar metabolism|Metabolism; Carbohydrate Metabolism; Galactose metabolism	0.00155292
K07185	527	416	382	368	1562	1231	647	1333	Unclassified; Cellular Processes and Signaling; Signal transduction mechanisms	0.0131937
K07082	3499	2232	4749	2662	4655	4233	3493	3827	Unclassified; Poorly Characterized; General function prediction only	0.0188548
K03429	336	353	455	427	1903	798	643	1265	Metabolism; Glycan Biosynthesis and Metabolism; Glycosyltransferases|Metabolism; Lipid Metabolism; Glycerolipid metabolism	0.0357632
K07076	334	365	483	321	1924	673	629	1308	Unclassified; Poorly Characterized; General function prediction only	0.0455168
K06383	800	743	1460	590	1971	1748	1023	1880	Metabolism; Enzyme Families; Peptidases	0.0460343
K01224	191	214	220	398	1355	793	1037	850	Unclassified; Metabolism; Others	0.00593327
K07009	370	377	287	371	1180	1344	657	1218	Unclassified; Poorly Characterized; General function prediction only	0.0099197
K05795	363	200	342	320	1701	1042	525	861	Unclassified; Cellular Processes and Signaling; Signal transduction mechanisms	0.012104
K02614	1030	724	1267	866	1929	1535	1567	1701	Unclassified; Metabolism; Biosynthesis and biodegradation of secondary metabolites	0.0210578
K03826	519	187	928	379	1768	1459	673	950	Unclassified; Metabolism; Others	0.0178442
K02314	4777	3089	7558	3957	6807	5926	4681	4786	Cellular Processes; Cell Growth and Death; Cell cycle - Caulobacter|Genetic Information Processing; Replication and Repair; DNA replication|Genetic Information Processing; Replication and Repair; DNA replication proteins	0.00983456
K08316	609	467	475	472	1644	1279	647	1258	Genetic Information Processing; Translation; Ribosome Biogenesis	0.0297469
K02103	549	364	1078	388	2011	1223	742	1188	Genetic Information Processing; Transcription; Transcription factors	0.0229347
K03630	4546	2769	7094	3684	6412	5503	4346	4613	Unclassified; Genetic Information Processing; Replication, recombination and repair proteins	0.0136597
K02114	3953	2303	5663	2956	5066	4995	3775	3817	Metabolism; Energy Metabolism; Photosynthesis proteins|Metabolism; Energy Metabolism; Oxidative phosphorylation|Metabolism; Energy Metabolism; Photosynthesis	0.048615
K00010	135	333	142	266	1340	814	581	883	Metabolism; Carbohydrate Metabolism; Inositol phosphate metabolism|Metabolism; Biosynthesis of Other Secondary Metabolites; Streptomycin biosynthesis	0.0111208
K02022	336	355	220	430	1232	611	1062	1174	Unclassified; Cellular Processes and Signaling; Membrane and intracellular structural molecules	0.0333923
K11184	372	157	767	228	1464	1448	557	792	Unclassified; Metabolism; Carbohydrate metabolism	0.0161305
K01286	356	264	559	284	1297	1045	734	1075	Unclassified; Cellular Processes and Signaling; Membrane and intracellular structural molecules	9.38794e-05
K07406	333	437	1028	289	1680	1511	669	909	Metabolism; Glycan Biosynthesis and Metabolism; Glycosphingolipid biosynthesis - globo series|Metabolism; Lipid Metabolism; Glycerolipid metabolism|Metabolism; Lipid Metabolism; Sphingolipid metabolism|Metabolism; Carbohydrate Metabolism; Galactose metabolism	0.0405304
K00283	314	362	116	432	1136	604	973	1130	Metabolism; Amino Acid Metabolism; Glycine, serine and threonine metabolism	0.0439586
K00282	314	362	116	432	1136	604	973	1130	Metabolism; Amino Acid Metabolism; Glycine, serine and threonine metabolism	0.0439586
K02108	3918	2290	5552	2942	4971	4843	3717	3722	Genetic Information Processing; Folding, Sorting and Degradation; Chaperones and folding catalysts|Metabolism; Energy Metabolism; Photosynthesis proteins|Metabolism; Energy Metabolism; Oxidative phosphorylation|Metabolism; Energy Metabolism; Photosynthesis	0.0287517
K03786	3244	2182	4583	2555	4385	3933	3337	3460	Metabolism; Amino Acid Metabolism; Phenylalanine, tyrosine and tryptophan biosynthesis	0.0150053
K01626	708	456	1282	524	1978	1610	779	1148	Metabolism; Amino Acid Metabolism; Phenylalanine, tyrosine and tryptophan biosynthesis	0.0489192
K03975	280	278	243	344	961	529	1033	1162	Unclassified; Poorly Characterized; Function unknown	0.0318258
K03427	5614	3710	9185	4682	7366	6851	5879	5614	Unclassified; Genetic Information Processing; Restriction enzyme	0.0178829
K04028	932	619	1366	672	2078	1391	1008	1600	Unclassified; Metabolism; Amino acid metabolism	0.0397303
K03708	218	250	61	268	1248	503	538	974	Genetic Information Processing; Transcription; Transcription factors	0.024373
K10546	290	307	113	313	993	741	482	1210	Environmental Information Processing; Membrane Transport; ABC transporters|Environmental Information Processing; Membrane Transport; Transporters	0.0417812
K00879	314	183	596	188	1366	938	578	780	Metabolism; Carbohydrate Metabolism; Fructose and mannose metabolism	0.00263069
K07458	337	259	866	342	1459	983	727	1015	Genetic Information Processing; Replication and Repair; DNA repair and recombination proteins	0.00373838
K03325	231	345	853	426	1238	1100	838	1044	Unclassified; Cellular Processes and Signaling; Other ion-coupled transporters	0.00573999
K10188	356	495	459	362	1184	1062	599	1188	Environmental Information Processing; Membrane Transport; ABC transporters|Environmental Information Processing; Membrane Transport; Transporters	0.0491677
K10547	204	290	87	264	909	645	462	1170	Environmental Information Processing; Membrane Transport; ABC transporters|Environmental Information Processing; Membrane Transport; Transporters	0.0405865
K10548	204	290	87	264	909	645	462	1170	Environmental Information Processing; Membrane Transport; ABC transporters|Environmental Information Processing; Membrane Transport; Transporters	0.0405865
K01488	231	227	478	175	1305	839	521	780	Metabolism; Nucleotide Metabolism; Purine metabolism|Human Diseases; Immune System Diseases; Primary immunodeficiency	0.00317948
K06408	234	183	590	155	1172	1030	604	679	Unclassified; Cellular Processes and Signaling; Sporulation	0.00173378
K11249	211	117	457	117	1296	570	468	878	Unclassified; Cellular Processes and Signaling; Other ion-coupled transporters	0.00958583
K03519	170	305	449	118	1439	665	476	758	Metabolism; Xenobiotics Biodegradation and Metabolism; Nitrotoluene degradation|Metabolism; Energy Metabolism; Methane metabolism	0.0294351
K02397	222	281	190	326	1022	603	528	1133	Cellular Processes; Cell Motility; Bacterial motility proteins|Cellular Processes; Cell Motility; Flagellar assembly	0.0355131
K07313	437	248	878	363	1392	1191	678	899	Unclassified; Metabolism; Others	0.00513507
K06403	317	122	618	201	1181	1077	514	696	Unclassified; Cellular Processes and Signaling; Sporulation	0.00602531
K06404	315	120	617	192	1178	1074	512	680	Unclassified; Cellular Processes and Signaling; Sporulation	0.0064977
K03816	3816	2070	5570	2639	4827	4565	3127	3756	Metabolism; Nucleotide Metabolism; Purine metabolism	0.048037
K01838	188	335	295	256	768	904	622	953	Metabolism; Carbohydrate Metabolism; Starch and sucrose metabolism	0.0128468
K02231	5231	3015	6763	3581	6479	5352	3818	5052	Metabolism; Metabolism of Cofactors and Vitamins; Porphyrin and chlorophyll metabolism	0.00393718
K07777	122	188	148	228	1142	477	446	727	Metabolism; Enzyme Families; Protein kinases|Environmental Information Processing; Signal Transduction; Two-component system	0.0150681
K01308	84	228	247	160	848	651	422	891	Metabolism; Enzyme Families; Peptidases	0.00811344
K09770	123	186	42	259	1124	412	430	737	Unclassified; Poorly Characterized; Function unknown	0.0291282
K09766	126	139	148	265	1125	474	436	732	Unclassified; Poorly Characterized; Function unknown	0.0153396
K01667	179	265	257	211	656	718	941	681	Metabolism; Amino Acid Metabolism; Tryptophan metabolism|Metabolism; Energy Metabolism; Nitrogen metabolism	0.0203136
K06158	4056	2639	6517	3471	5372	5413	4131	3847	Unclassified; Genetic Information Processing; Translation proteins	0.0366551
K00599	9718	5586	13904	6690	10237	11274	8315	8137	Metabolism; Amino Acid Metabolism; Tyrosine metabolism|Metabolism; Amino Acid Metabolism; Histidine metabolism|Metabolism; Xenobiotics Biodegradation and Metabolism; Polycyclic aromatic hydrocarbon degradation	0.0133182
K06208	118	134	41	220	1054	378	395	681	Metabolism; Amino Acid Metabolism; Phenylalanine, tyrosine and tryptophan biosynthesis	0.0203237
K03617	3862	2348	5536	2722	4321	4608	3542	3983	Unclassified; Metabolism; Energy metabolism	0.0215502
K01487	832	493	1362	510	1712	1244	897	1291	Metabolism; Nucleotide Metabolism; Purine metabolism	0.0467895
K00764	5199	3284	8238	4037	6253	6305	5343	4794	Metabolism; Enzyme Families; Peptidases|Metabolism; Amino Acid Metabolism; Alanine, aspartate and glutamate metabolism|Metabolism; Nucleotide Metabolism; Purine metabolism	0.0291765
K01362	4275	2538	5330	2890	4484	4199	3739	4521	Unclassified; Metabolism; Amino acid metabolism	0.0398509
K01662	4483	2842	7075	3623	5739	5448	4297	4447	Metabolism; Metabolism of Terpenoids and Polyketides; Terpenoid backbone biosynthesis	0.00459158
K10206	3576	2623	6743	3442	5599	5010	3496	4169	Metabolism; Amino Acid Metabolism; Lysine biosynthesis|Metabolism; Amino Acid Metabolism; Amino acid related enzymes	0.0454519
K14260	460	164	590	262	1206	939	539	677	Metabolism; Amino Acid Metabolism; Amino acid related enzymes|Metabolism; Amino Acid Metabolism; Valine, leucine and isoleucine biosynthesis|Metabolism; Amino Acid Metabolism; Alanine, aspartate and glutamate metabolism	0.00905223
K10108	330	172	470	184	992	1072	316	655	Environmental Information Processing; Membrane Transport; ABC transporters|Cellular Processes; Cell Motility; Bacterial chemotaxis|Environmental Information Processing; Membrane Transport; Transporters	0.0296194
K02110	3914	2198	5623	2864	4813	4697	3571	3359	Metabolism; Energy Metabolism; Photosynthesis proteins|Metabolism; Energy Metabolism; Oxidative phosphorylation|Metabolism; Energy Metabolism; Photosynthesis	0.0324988
K03614	3953	2402	5756	2789	4493	4640	3538	4057	Unclassified; Metabolism; Energy metabolism	0.00997239
K02109	3936	2512	5549	3140	4828	4530	3657	3903	Metabolism; Energy Metabolism; Photosynthesis proteins|Metabolism; Energy Metabolism; Oxidative phosphorylation|Metabolism; Energy Metabolism; Photosynthesis	0.000850897
K00880	228	213	181	155	952	587	321	677	Metabolism; Carbohydrate Metabolism; Ascorbate and aldarate metabolism|Metabolism; Carbohydrate Metabolism; Pentose and glucuronate interconversions	0.0151666
K04565	165	152	58	75	782	420	292	706	Human Diseases; Neurodegenerative Diseases; Prion diseases|Human Diseases; Neurodegenerative Diseases; Huntington's disease|Cellular Processes; Transport and Catabolism; Peroxisome|Human Diseases; Neurodegenerative Diseases; Amyotrophic lateral sclerosis (ALS)	0.0126075
K11202	239	95	466	130	954	633	434	644	Environmental Information Processing; Membrane Transport; Transporters	0.00244547
K06871	5321	3456	8094	4095	6067	6842	4628	5156	Unclassified; Poorly Characterized; General function prediction only	0.00838334
K01159	3262	2165	4449	2547	4030	3347	3336	3434	Genetic Information Processing; Replication and Repair; Homologous recombination|Genetic Information Processing; Replication and Repair; DNA repair and recombination proteins	0.0288976
K09707	96	128	22	71	864	247	188	735	Unclassified; Poorly Characterized; Function unknown	0.0485407
K07074	297	147	796	203	1200	832	476	645	Unclassified; Poorly Characterized; General function prediction only	0.0321318
K07056	4701	3062	7684	3948	5786	5775	5089	4451	Unclassified; Poorly Characterized; General function prediction only	0.0377308
K03481	263	131	69	213	1067	351	392	566	Genetic Information Processing; Transcription; Transcription factors	0.0419896
K00702	211	180	204	195	743	574	365	802	Metabolism; Carbohydrate Metabolism; Starch and sucrose metabolism	0.010327
K02528	4465	2820	7016	3570	5656	5347	4153	4395	Genetic Information Processing; Translation; Ribosome Biogenesis	0.00234584
K01176	236	231	293	212	848	505	754	532	Metabolism; Carbohydrate Metabolism; Starch and sucrose metabolism|Organismal Systems; Digestive System; Carbohydrate digestion and absorption	0.0178274
K07248	279	242	250	234	783	431	778	640	Metabolism; Carbohydrate Metabolism; Glyoxylate and dicarboxylate metabolism|Metabolism; Carbohydrate Metabolism; Pyruvate metabolism	0.0350175
K13280	153	244	284	154	698	949	345	466	Metabolism; Enzyme Families; Peptidases|Genetic Information Processing; Folding, Sorting and Degradation; Protein export	0.0386526
K02781	154	81	17	172	970	246	274	531	Environmental Information Processing; Membrane Transport; Phosphotransferase system (PTS)|Environmental Information Processing; Membrane Transport; Transporters|Metabolism; Carbohydrate Metabolism; Fructose and mannose metabolism	0.0489045
K00941	7700	4354	10447	5466	8554	8153	6116	6728	Metabolism; Metabolism of Cofactors and Vitamins; Thiamine metabolism	0.000624022
K02650	131	263	491	242	715	829	417	694	Environmental Information Processing; Membrane Transport; Secretion system|Cellular Processes; Cell Motility; Bacterial motility proteins|Environmental Information Processing; Signal Transduction; Two-component system	0.025278
K04045	58	170	157	134	494	606	314	603	Genetic Information Processing; Folding, Sorting and Degradation; Chaperones and folding catalysts	0.00891072
K01706	168	78	450	131	876	558	390	489	Metabolism; Carbohydrate Metabolism; Ascorbate and aldarate metabolism	0.00536401
K07448	218	61	571	176	920	687	414	477	Unclassified; Genetic Information Processing; Replication, recombination and repair proteins	0.0183596
K08094	203	221	174	177	761	590	320	574	Metabolism; Carbohydrate Metabolism; Pentose and glucuronate interconversions|Metabolism; Energy Metabolism; Methane metabolism	0.0136496
K07031	172	160	452	134	896	610	383	490	Unclassified; Poorly Characterized; General function prediction only	0.00675058
K02418	178	200	186	337	557	640	433	727	Environmental Information Processing; Membrane Transport; Secretion system|Cellular Processes; Cell Motility; Bacterial motility proteins|Cellular Processes; Cell Motility; Flagellar assembly	0.0485173
K03451	169	66	448	123	857	564	375	459	Unclassified; Cellular Processes and Signaling; Other ion-coupled transporters	0.00681983
K14652	5652	3484	7865	4459	6431	5815	5763	4877	None	0.0216436
K02590	65	141	176	127	462	478	300	657	Metabolism; Energy Metabolism; Nitrogen metabolism	0.0123461
K02589	65	141	176	127	461	476	291	656	Metabolism; Energy Metabolism; Nitrogen metabolism	0.0136394
K03779	247	58	583	141	872	646	430	447	Metabolism; Carbohydrate Metabolism; Glyoxylate and dicarboxylate metabolism	0.0225446
K09153	210	174	385	164	868	613	275	541	Unclassified; Poorly Characterized; Function unknown	0.0196914
K06384	72	157	50	135	429	404	297	635	Unclassified; Cellular Processes and Signaling; Sporulation	0.0243035
K01163	2730	1513	3995	1944	3818	2818	2122	2768	Unclassified; Poorly Characterized; Function unknown	0.0353709
K00002	155	25	453	72	798	551	337	361	Metabolism; Carbohydrate Metabolism; Glycolysis / Gluconeogenesis|Metabolism; Xenobiotics Biodegradation and Metabolism; Caprolactam degradation|Metabolism; Lipid Metabolism; Glycerolipid metabolism	0.0181776
K01551	62	153	47	131	413	397	283	640	Unclassified; Cellular Processes and Signaling; Other transporters	0.0278017
K00302	138	25	440	115	800	548	341	365	Metabolism; Amino Acid Metabolism; Glycine, serine and threonine metabolism	0.0164896
K06296	56	148	46	119	392	387	279	636	Unclassified; Cellular Processes and Signaling; Germination	0.0275044
K06395	113	165	56	177	438	436	295	664	Unclassified; Cellular Processes and Signaling; Sporulation	0.0385815
K02111	3743	2272	5095	2870	4197	4358	3384	3361	Metabolism; Energy Metabolism; Photosynthesis proteins|Metabolism; Energy Metabolism; Oxidative phosphorylation|Metabolism; Energy Metabolism; Photosynthesis	0.00563783
K06952	217	37	473	117	844	571	349	399	Unclassified; Poorly Characterized; General function prediction only	0.0220798
K09703	137	30	439	76	789	493	344	359	Unclassified; Poorly Characterized; Function unknown	0.0164611
K01905	146	23	440	76	789	492	336	361	Metabolism; Carbohydrate Metabolism; Propanoate metabolism|Metabolism; Carbohydrate Metabolism; Glycolysis / Gluconeogenesis|Metabolism; Carbohydrate Metabolism; Pyruvate metabolism|Metabolism; Lipid Metabolism; Lipid biosynthesis proteins	0.0183836
K07706	43	119	41	108	362	412	266	561	Metabolism; Enzyme Families; Protein kinases|Environmental Information Processing; Signal Transduction; Two-component system	0.0126878
K13892	145	26	445	77	774	490	354	362	Environmental Information Processing; Membrane Transport; ABC transporters|Environmental Information Processing; Membrane Transport; Transporters	0.0162342
K12996	147	18	444	72	773	489	339	360	Metabolism; Glycan Biosynthesis and Metabolism; Glycosyltransferases|Metabolism; Glycan Biosynthesis and Metabolism; Lipopolysaccharide biosynthesis proteins	0.0186153
K04784	133	18	438	70	767	481	330	357	Metabolism; Metabolism of Terpenoids and Polyketides; Biosynthesis of siderophore group nonribosomal peptides|Metabolism; Lipid Metabolism; Lipid biosynthesis proteins	0.0182922
K05305	236	39	478	119	827	590	351	379	Metabolism; Carbohydrate Metabolism; Amino sugar and nucleotide sugar metabolism|Metabolism; Carbohydrate Metabolism; Fructose and mannose metabolism	0.0266852
K09384	162	33	462	81	778	499	365	366	Unclassified; Poorly Characterized; Function unknown	0.0178033
K02312	134	25	438	74	767	480	330	358	Metabolism; Metabolism of Terpenoids and Polyketides; Biosynthesis of siderophore group nonribosomal peptides	0.0179535
K00094	155	21	453	70	776	493	334	358	Metabolism; Carbohydrate Metabolism; Galactose metabolism	0.0213095
K05297	212	34	464	115	801	527	356	385	Metabolism; Lipid Metabolism; Fatty acid metabolism	0.0218711
K09685	66	177	44	108	397	390	322	529	Genetic Information Processing; Transcription; Transcription factors	0.0214252
K10110	263	141	312	145	699	641	248	512	Environmental Information Processing; Membrane Transport; ABC transporters|Environmental Information Processing; Membrane Transport; Transporters	0.0163801
K03090	48	139	67	119	413	366	266	567	Genetic Information Processing; Transcription; Transcription machinery	0.0191818
K06212	157	24	471	76	774	490	338	364	Unclassified; Cellular Processes and Signaling; Other ion-coupled transporters	0.0236714
K07481	91	152	136	94	587	331	212	564	Unclassified; Genetic Information Processing; Replication, recombination and repair proteins	0.028324
K01305	238	97	471	127	832	542	387	392	Metabolism; Enzyme Families; Peptidases	0.0171751
K09786	45	116	42	103	347	353	248	569	Unclassified; Poorly Characterized; Function unknown	0.020601
K01485	30	51	3	38	619	230	106	378	Metabolism; Nucleotide Metabolism; Pyrimidine metabolism|Metabolism; Amino Acid Metabolism; Arginine and proline metabolism	0.0207929
K07180	45	116	42	103	347	353	248	569	Unclassified; Cellular Processes and Signaling; Signal transduction mechanisms	0.020601
K06436	91	132	58	109	365	413	305	517	Unclassified; Cellular Processes and Signaling; Sporulation	0.00882582
K06415	44	116	42	103	346	349	247	566	Unclassified; Cellular Processes and Signaling; Sporulation	0.0210115
K06423	53	119	43	107	342	351	256	558	Unclassified; Cellular Processes and Signaling; Sporulation	0.0208083
K01424	3347	1938	4433	2339	3690	3816	3126	2605	Metabolism; Metabolism of Other Amino Acids; Cyanoamino acid metabolism|Metabolism; Amino Acid Metabolism; Alanine, aspartate and glutamate metabolism|Metabolism; Energy Metabolism; Nitrogen metabolism	0.0386201
K06313	53	118	43	107	341	349	247	558	Unclassified; Cellular Processes and Signaling; Germination	0.0222524
K13853	42	122	42	106	336	348	245	554	Metabolism; Amino Acid Metabolism; Phenylalanine, tyrosine and tryptophan biosynthesis	0.0239176
K06297	42	128	47	108	337	351	253	554	Unclassified; Cellular Processes and Signaling; Germination	0.0245989
K06331	62	129	62	104	342	420	250	509	Unclassified; Cellular Processes and Signaling; Sporulation	0.0141788
K01739	164	133	552	111	824	533	374	388	Metabolism; Amino Acid Metabolism; Cysteine and methionine metabolism|Metabolism; Energy Metabolism; Sulfur metabolism|Metabolism; Metabolism of Other Amino Acids; Selenocompound metabolism	0.0368044
K01666	219	165	160	170	608	509	259	492	Metabolism; Xenobiotics Biodegradation and Metabolism; Xylene degradation|Metabolism; Xenobiotics Biodegradation and Metabolism; Dioxin degradation|Metabolism; Amino Acid Metabolism; Phenylalanine metabolism|Metabolism; Xenobiotics Biodegradation and Metabolism; Benzoate degradation	0.0146162
K05306	167	161	180	129	569	302	404	516	Metabolism; Metabolism of Other Amino Acids; Phosphonate and phosphinate metabolism	0.0118962
K00937	4399	2585	7436	3283	5801	5513	3694	3829	Metabolism; Energy Metabolism; Oxidative phosphorylation|Genetic Information Processing; Folding, Sorting and Degradation; RNA degradation	0.0369535
K07723	53	117	43	102	335	350	257	506	Genetic Information Processing; Transcription; Transcription factors	0.0144696
K04076	56	116	42	101	326	342	244	497	Metabolism; Enzyme Families; Peptidases	0.0166519
K01809	4053	2453	5906	3286	5256	4139	3661	3734	Metabolism; Carbohydrate Metabolism; Amino sugar and nucleotide sugar metabolism|Metabolism; Carbohydrate Metabolism; Fructose and mannose metabolism	0.00215462
K12940	142	96	48	51	521	135	265	504	Metabolism; Enzyme Families; Peptidases	0.0389517
K01225	39	109	40	94	291	325	235	479	Metabolism; Carbohydrate Metabolism; Starch and sucrose metabolism	0.018697
K06285	52	163	42	99	323	335	251	490	Genetic Information Processing; Transcription; Transcription factors	0.0414995
K01684	83	218	186	123	547	425	269	394	Metabolism; Carbohydrate Metabolism; Galactose metabolism	0.0484432
K13281	54	119	43	101	296	331	231	484	Unclassified; Genetic Information Processing; Replication, recombination and repair proteins	0.0244128
K11752	5597	3406	7712	4403	6379	5684	5226	4854	Metabolism; Metabolism of Cofactors and Vitamins; Riboflavin metabolism	0.00358422
K10109	227	123	200	129	584	476	211	428	Environmental Information Processing; Membrane Transport; ABC transporters|Environmental Information Processing; Membrane Transport; Transporters	0.0152232
K03079	57	130	119	58	502	311	189	361	Metabolism; Carbohydrate Metabolism; Ascorbate and aldarate metabolism	0.0129105
K03604	41	119	208	52	552	352	182	319	Genetic Information Processing; Transcription; Transcription factors	0.0173145
K10555	26	64	10	38	413	255	108	276	Environmental Information Processing; Membrane Transport; ABC transporters|Environmental Information Processing; Membrane Transport; Transporters	0.00803958
K00883	10	39	4	16	368	230	91	235	Metabolism; Carbohydrate Metabolism; Galactose metabolism	0.00424091
K01492	63	162	178	86	457	316	217	303	Metabolism; Nucleotide Metabolism; Purine metabolism	0.036474
K10797	146	130	156	92	339	301	245	426	Metabolism; Amino Acid Metabolism; Phenylalanine metabolism	0.0193113
K10545	46	74	16	60	396	157	92	299	Environmental Information Processing; Membrane Transport; ABC transporters|Environmental Information Processing; Membrane Transport; Transporters	0.045864
K02598	155	40	53	98	439	258	123	239	Unclassified; Cellular Processes and Signaling; Other ion-coupled transporters	0.0441256
K05499	57	103	13	53	357	231	102	235	Genetic Information Processing; Transcription; Transcription factors	0.0430476
K05885	26	120	110	45	244	352	189	202	Unclassified; Metabolism; Others	0.0356371
K01028	14	32	3	29	325	99	55	273	Metabolism; Lipid Metabolism; Synthesis and degradation of ketone bodies|Metabolism; Carbohydrate Metabolism; Butanoate metabolism|Metabolism; Amino Acid Metabolism; Valine, leucine and isoleucine degradation	0.038041
K13688	10	26	2	26	323	90	53	248	Metabolism; Glycan Biosynthesis and Metabolism; Glycosyltransferases	0.035136
K07343	53	132	110	75	278	309	172	260	Unclassified; Cellular Processes and Signaling; Cell motility and secretion	0.0388785
K00853	48	66	30	40	299	164	133	192	Metabolism; Carbohydrate Metabolism; Pentose and glucuronate interconversions	0.00623815
K03149	2164	1068	2890	1575	2809	1933	1608	1947	Metabolism; Metabolism of Cofactors and Vitamins; Thiamine metabolism	0.0314335
K00012	3545	2248	5903	3005	4387	4269	3652	2986	Metabolism; Carbohydrate Metabolism; Amino sugar and nucleotide sugar metabolism|Metabolism; Carbohydrate Metabolism; Ascorbate and aldarate metabolism|Metabolism; Carbohydrate Metabolism; Pentose and glucuronate interconversions|Metabolism; Carbohydrate Metabolism; Starch and sucrose metabolism	0.0265265
K10537	24	40	6	32	322	98	52	220	Environmental Information Processing; Membrane Transport; ABC transporters|Environmental Information Processing; Membrane Transport; Transporters	0.0482303
K10539	24	40	6	32	322	98	52	220	Environmental Information Processing; Membrane Transport; ABC transporters|Environmental Information Processing; Membrane Transport; Transporters	0.0482303
K10550	24	40	6	32	321	97	52	218	Environmental Information Processing; Membrane Transport; ABC transporters|Environmental Information Processing; Membrane Transport; Transporters	0.0487478
K10551	24	40	6	32	321	97	52	218	Environmental Information Processing; Membrane Transport; ABC transporters|Environmental Information Processing; Membrane Transport; Transporters	0.0487478
K00086	25	35	6	22	178	251	98	140	Metabolism; Lipid Metabolism; Glycerolipid metabolism	0.00391694
K05524	22	40	15	34	284	101	112	192	Unclassified; Metabolism; Energy metabolism	0.0102209
K10561	33	23	19	12	310	106	48	199	Environmental Information Processing; Membrane Transport; ABC transporters|Environmental Information Processing; Membrane Transport; Transporters	0.0293065
K10560	31	21	18	12	306	103	46	199	Environmental Information Processing; Membrane Transport; ABC transporters|Environmental Information Processing; Membrane Transport; Transporters	0.029537
K01758	11	19	2	13	324	73	37	175	Metabolism; Amino Acid Metabolism; Cysteine and methionine metabolism|Metabolism; Amino Acid Metabolism; Glycine, serine and threonine metabolism|Metabolism; Metabolism of Other Amino Acids; Selenocompound metabolism|Metabolism; Energy Metabolism; Nitrogen metabolism	0.0462538
K03810	10	16	1	11	298	82	46	175	Unclassified; Poorly Characterized; General function prediction only	0.0263912
K04035	11	40	8	19	290	91	51	188	Metabolism; Metabolism of Cofactors and Vitamins; Porphyrin and chlorophyll metabolism	0.0378408
K03476	34	19	16	12	299	92	45	181	Metabolism; Carbohydrate Metabolism; Ascorbate and aldarate metabolism	0.0335168
K10544	12	20	2	13	284	77	47	173	Environmental Information Processing; Membrane Transport; ABC transporters|Environmental Information Processing; Membrane Transport; Transporters	0.0290193
K05792	24	22	2	19	298	79	40	177	Unclassified; Cellular Processes and Signaling; Signal transduction mechanisms	0.0441855
K03680	10	14	3	10	281	73	36	173	Genetic Information Processing; Translation; Translation factors|Genetic Information Processing; Translation; RNA transport	0.0330053
K00694	40	99	105	42	224	222	167	199	Metabolism; Glycan Biosynthesis and Metabolism; Glycosyltransferases|Metabolism; Carbohydrate Metabolism; Starch and sucrose metabolism	0.0180741
K10558	9	14	1	10	278	71	35	172	Environmental Information Processing; Membrane Transport; ABC transporters|Environmental Information Processing; Membrane Transport; Transporters	0.0337814
K10557	9	14	1	10	278	71	35	172	Environmental Information Processing; Membrane Transport; ABC transporters|Environmental Information Processing; Membrane Transport; Transporters	0.0337814
K11216	9	14	1	10	278	71	35	172	Unclassified; Metabolism; Carbohydrate metabolism	0.0337814
K14274	9	14	1	10	278	69	35	172	None	0.0347625
K10820	9	14	1	10	278	69	35	172	Unclassified; Metabolism; Energy metabolism	0.0347625
K14587	9	14	1	10	278	69	35	172	Unclassified; Metabolism; Carbohydrate metabolism	0.0347625
K10977	9	14	1	10	278	69	35	172	Unclassified; Metabolism; Amino acid metabolism	0.0347625
K09697	59	49	144	22	224	303	139	127	Environmental Information Processing; Membrane Transport; ABC transporters|Environmental Information Processing; Membrane Transport; Transporters|Environmental Information Processing; Signal Transduction; Two-component system	0.0217241
K09696	59	49	144	22	224	303	139	127	Environmental Information Processing; Membrane Transport; ABC transporters|Environmental Information Processing; Membrane Transport; Transporters|Environmental Information Processing; Signal Transduction; Two-component system	0.0217241
K11071	3209	1787	4437	2269	3206	3976	2029	3002	Environmental Information Processing; Membrane Transport; ABC transporters|Environmental Information Processing; Membrane Transport; Transporters	0.035052
K01002	72	32	48	14	162	263	128	109	Metabolism; Lipid Metabolism; Glycerolipid metabolism	0.0135515
K11041	1	37	9	17	180	197	84	99	Human Diseases; Infectious Diseases; Staphylococcus aureus infection|Environmental Information Processing; Signaling Molecules and Interaction; Bacterial toxins	0.00499149
K10796	2	29	6	11	147	196	71	86	Metabolism; Amino Acid Metabolism; Arginine and proline metabolism	0.00714611
K00918	38	55	26	31	162	214	83	131	Metabolism; Carbohydrate Metabolism; Glycolysis / Gluconeogenesis	0.0171233
K10795	2	28	6	9	128	187	67	86	Metabolism; Amino Acid Metabolism; Arginine and proline metabolism	0.00763069
K10793	2	28	6	10	128	187	67	86	Metabolism; Amino Acid Metabolism; Arginine and proline metabolism	0.00773079
K00901	2223	1252	3425	1581	2588	2316	1785	2209	Environmental Information Processing; Signal Transduction; Phosphatidylinositol signaling system|Metabolism; Lipid Metabolism; Glycerophospholipid metabolism|Metabolism; Lipid Metabolism; Glycerolipid metabolism	0.00606006
K01807	73	21	22	27	123	175	139	120	Metabolism; Carbohydrate Metabolism; Pentose phosphate pathway|Metabolism; Energy Metabolism; Carbon fixation in photosynthetic organisms	0.00534376
K00863	7	43	6	22	126	187	72	99	Metabolism; Lipid Metabolism; Glycerolipid metabolism|Metabolism; Energy Metabolism; Methane metabolism|Organismal Systems; Immune System; RIG-I-like receptor signaling pathway	0.0167971
K12111	22	49	9	31	138	183	73	112	Metabolism; Glycan Biosynthesis and Metabolism; Other glycan degradation|Metabolism; Carbohydrate Metabolism; Galactose metabolism	0.0199636
K10914	58	52	23	36	146	196	77	120	Genetic Information Processing; Transcription; Transcription factors|Human Diseases; Infectious Diseases; Vibrio cholerae pathogenic cycle|Environmental Information Processing; Signal Transduction; Two-component system	0.0305757
K05020	15	32	6	15	118	171	64	65	Unclassified; Cellular Processes and Signaling; Other ion-coupled transporters	0.0193831
K11144	23	36	33	28	134	96	97	115	Genetic Information Processing; Replication and Repair; DNA replication proteins	0.0014977
K11631	0	23	3	8	89	154	54	58	Human Diseases; Infectious Diseases; Staphylococcus aureus infection|Environmental Information Processing; Membrane Transport; ABC transporters|Environmental Information Processing; Membrane Transport; Transporters|Environmental Information Processing; Signal Transduction; Two-component system	0.0158442
K07650	39	10	18	13	107	106	89	99	Metabolism; Enzyme Families; Protein kinases|Environmental Information Processing; Signal Transduction; Two-component system	0.000156466
K07707	6	13	2	14	92	101	49	83	Environmental Information Processing; Signal Transduction; Two-component system	0.000561436
K01572	3781	2874	7451	3536	4801	5670	3853	3608	Metabolism; Carbohydrate Metabolism; Pyruvate metabolism|Metabolism; Amino Acid Metabolism; Arginine and proline metabolism	0.0432936
K03492	25	8	6	11	80	86	76	95	Genetic Information Processing; Transcription; Transcription factors	0.000321905
K03478	24	6	6	4	74	133	55	25	Unclassified; Poorly Characterized; Function unknown	0.0304929
K09022	25	12	107	17	108	120	55	118	Unclassified; Genetic Information Processing; Others	0.0333822
K14205	3	15	4	23	72	40	79	83	Human Diseases; Infectious Diseases; Staphylococcus aureus infection	0.0152676
K01429	2	21	1	23	68	86	22	82	Metabolism; Xenobiotics Biodegradation and Metabolism; Atrazine degradation|Metabolism; Nucleotide Metabolism; Purine metabolism|Metabolism; Amino Acid Metabolism; Arginine and proline metabolism	0.042407
K00823	5	13	2	12	67	40	41	76	Metabolism; Carbohydrate Metabolism; Propanoate metabolism|Metabolism; Amino Acid Metabolism; Amino acid related enzymes|Metabolism; Carbohydrate Metabolism; Butanoate metabolism|Metabolism; Amino Acid Metabolism; Alanine, aspartate and glutamate metabolism|Metabolism; Metabolism of Other Amino Acids; beta-Alanine metabolism	0.00601058
K07570	41	11	15	6	57	87	73	38	Unclassified; Genetic Information Processing; Translation proteins	0.0315587
K00131	3	6	1	9	63	30	22	77	Metabolism; Carbohydrate Metabolism; Glycolysis / Gluconeogenesis	0.0202839
K07566	4336	2884	6834	3606	4469	5045	4590	3726	Genetic Information Processing; Translation; Ribosome Biogenesis	0.0250812
K14475	1	10	7	10	50	26	25	82	Human Diseases; Infectious Diseases; African trypanosomiasis	0.0441696
K08969	6	5	1	8	48	23	23	75	Metabolism; Amino Acid Metabolism; Cysteine and methionine metabolism|Metabolism; Amino Acid Metabolism; Amino acid related enzymes	0.0320341
K00692	1	5	1	8	45	22	21	75	Metabolism; Glycan Biosynthesis and Metabolism; Glycosyltransferases|Metabolism; Carbohydrate Metabolism; Starch and sucrose metabolism|Environmental Information Processing; Signal Transduction; Two-component system	0.0358774
K09251	15	9	3	12	49	28	29	79	Metabolism; Amino Acid Metabolism; Amino acid related enzymes|Metabolism; Amino Acid Metabolism; Arginine and proline metabolism	0.0430729
K13015	1	5	1	8	44	21	17	74	Metabolism; Glycan Biosynthesis and Metabolism; Lipopolysaccharide biosynthesis proteins	0.047957
K14054	2	5	1	8	44	23	17	73	Unclassified; Metabolism; Amino acid metabolism	0.0425099
K01964	1	5	1	8	44	21	17	73	None	0.0464512
K06936	1	5	1	8	44	21	17	73	Unclassified; Poorly Characterized; General function prediction only	0.0464512
K04781	2	7	1	8	44	23	17	73	Metabolism; Metabolism of Terpenoids and Polyketides; Biosynthesis of siderophore group nonribosomal peptides	0.0490364
K06421	2	5	1	8	44	21	17	73	Unclassified; Cellular Processes and Signaling; Sporulation	0.047566
K11961	1	6	1	8	44	21	17	73	Environmental Information Processing; Membrane Transport; ABC transporters|Environmental Information Processing; Membrane Transport; Transporters	0.0494613
K08313	4	16	10	9	68	41	27	33	Unclassified; Metabolism; Carbohydrate metabolism	0.014653
K00904	5	2	2	4	17	46	59	15	Metabolism; Nucleotide Metabolism; Purine metabolism	0.0482782
K12995	0	6	0	4	30	20	22	22	Metabolism; Glycan Biosynthesis and Metabolism; Glycosyltransferases|Metabolism; Glycan Biosynthesis and Metabolism; Lipopolysaccharide biosynthesis proteins	0.00131845
K13767	0	7	0	4	30	20	22	20	Metabolism; Lipid Metabolism; Fatty acid metabolism	0.00284169
K14446	1	8	0	5	30	20	22	20	Metabolism; Carbohydrate Metabolism; Glyoxylate and dicarboxylate metabolism	0.00549931
K14083	15	13	4	6	34	23	21	30	Metabolism; Energy Metabolism; Methane metabolism	0.046567
K03802	2	6	1	10	23	17	26	22	Unclassified; Cellular Processes and Signaling; Membrane and intracellular structural molecules	0.0229199
K05823	2	3	0	3	25	15	20	4	Metabolism; Amino Acid Metabolism; Lysine biosynthesis|Metabolism; Enzyme Families; Peptidases	0.0281643
K13678	1	2	3	1	12	16	26	8	Metabolism; Glycan Biosynthesis and Metabolism; Glycosyltransferases	0.0324144
K05967	1	2	0	2	25	14	8	4	Unclassified; Poorly Characterized; Function unknown	0.0262869
K01708	0	3	1	2	8	13	17	11	Metabolism; Carbohydrate Metabolism; Ascorbate and aldarate metabolism	0.0155223
K02466	0	1	0	1	20	17	5	2	Unclassified; Genetic Information Processing; Transcription related proteins	0.0348571
K05363	4	3	6	3	18	18	7	7	Metabolism; Glycan Biosynthesis and Metabolism; Peptidoglycan biosynthesis	0.0246792
K08996	0	0	1	0	4	11	16	3	Unclassified; Poorly Characterized; Function unknown	0.0495442
K06605	0	2	0	2	8	13	6	5	Unclassified; Metabolism; Carbohydrate metabolism	0.0143046
K08717	0	1	0	2	8	6	10	7	Unclassified; Cellular Processes and Signaling; Pores ion channels	0.00624827
K06608	2	2	0	4	11	6	6	12	Genetic Information Processing; Transcription; Transcription factors	0.0301717
K01828	0	1	0	0	8	6	10	3	Unclassified; Metabolism; Others	0.0142862
K10209	4	1	0	1	10	4	5	12	Metabolism; Metabolism of Terpenoids and Polyketides; Carotenoid biosynthesis	0.0337338
K07192	764	447	1226	482	955	738	521	729	Organismal Systems; Endocrine System; Insulin signaling pathway	0.0213458
K10984	1	1	3	1	6	9	8	5	Environmental Information Processing; Membrane Transport; Phosphotransferase system (PTS)|Environmental Information Processing; Membrane Transport; Transporters|Metabolism; Carbohydrate Metabolism; Galactose metabolism	0.00452692
K02814	0	0	0	0	6	6	4	4	Environmental Information Processing; Membrane Transport; Phosphotransferase system (PTS)|Environmental Information Processing; Membrane Transport; Transporters|Metabolism; Carbohydrate Metabolism; Fructose and mannose metabolism	1.01243e-05
K02815	0	0	0	0	6	6	4	4	Environmental Information Processing; Membrane Transport; Phosphotransferase system (PTS)|Environmental Information Processing; Membrane Transport; Transporters|Metabolism; Carbohydrate Metabolism; Fructose and mannose metabolism	1.01243e-05
K13929	1	0	0	0	3	5	5	4	Unclassified; Metabolism; Lipid metabolism	0.00222503
K13934	1	0	0	0	3	5	5	4	Unclassified; Metabolism; Lipid metabolism	0.00222503
K13932	1	0	0	0	3	5	5	4	Unclassified; Metabolism; Lipid metabolism	0.00222503
K13931	1	0	0	0	3	5	5	4	Unclassified; Metabolism; Lipid metabolism	0.00222503
K06610	0	0	0	0	3	3	6	2	Environmental Information Processing; Membrane Transport; Transporters	0.0193663
K13935	0	0	0	0	2	4	4	4	Metabolism; Lipid Metabolism; Fatty acid biosynthesis|Metabolism; Lipid Metabolism; Lipid biosynthesis proteins	0.00196111
K08195	1	0	0	0	1	7	2	5	Environmental Information Processing; Membrane Transport; Transporters	0.0337543
K07774	1	0	1	1	3	6	2	4	Environmental Information Processing; Signal Transduction; Two-component system	0.0148932
K13930	1	0	0	0	2	5	2	3	Unclassified; Metabolism; Lipid metabolism	0.00867556
K07290	0	0	0	0	1	3	1	5	Unclassified; Cellular Processes and Signaling; Membrane and intracellular structural molecules	0.0362379
K07232	1	0	1	0	2	4	1	5	Unclassified; Cellular Processes and Signaling; Inorganic ion transport and metabolism	0.039373
K00689	0	0	0	1	4	2	4	1	Metabolism; Carbohydrate Metabolism; Starch and sucrose metabolism|Environmental Information Processing; Signal Transduction; Two-component system	0.0353886
K01376	0	0	0	0	2	1	4	2	Unclassified; Metabolism; Others	0.0255311
K13933	1	0	0	0	2	4	1	3	Unclassified; Metabolism; Lipid metabolism	0.0167168
K05924	0	0	0	0	1	2	4	1	Unclassified; Metabolism; Others	0.0480856
K01707	0	0	0	0	1	2	1	4	Metabolism; Carbohydrate Metabolism; Ascorbate and aldarate metabolism	0.0292418
K05352	0	0	0	0	3	1	3	1	Metabolism; Carbohydrate Metabolism; Pentose and glucuronate interconversions	0.0162444
K10230	0	0	0	0	1	2	1	4	Environmental Information Processing; Membrane Transport; ABC transporters|Environmental Information Processing; Membrane Transport; Transporters	0.0292418
K03288	0	0	0	0	1	4	1	2	Environmental Information Processing; Membrane Transport; Transporters	0.0194128
K03220	0	0	0	0	1	2	1	3	Environmental Information Processing; Membrane Transport; Secretion system	0.0113967
K02531	1	0	0	0	2	2	3	1	Genetic Information Processing; Transcription; Transcription factors	0.0275403
K11902	0	0	0	0	0	3	1	3	Environmental Information Processing; Membrane Transport; Secretion system	0.0394466
K05603	0	0	0	0	0	3	1	2	Metabolism; Amino Acid Metabolism; Histidine metabolism	0.0358196
K10531	0	0	0	0	0	2	1	3	Unclassified; Metabolism; Biosynthesis and biodegradation of secondary metabolites	0.0438201
K01856	0	1	0	0	2	2	1	2	Metabolism; Xenobiotics Biodegradation and Metabolism; Toluene degradation|Metabolism; Xenobiotics Biodegradation and Metabolism; Chlorocyclohexane and chlorobenzene degradation|Metabolism; Xenobiotics Biodegradation and Metabolism; Fluorobenzoate degradation|Metabolism; Xenobiotics Biodegradation and Metabolism; Benzoate degradation	0.0472706
K09977	0	0	0	0	0	2	1	3	Unclassified; Poorly Characterized; Function unknown	0.0438201
K13928	0	0	0	0	1	2	0	2	Genetic Information Processing; Transcription; Transcription factors	0.0387927
K11444	0	0	0	0	0	2	1	2	Environmental Information Processing; Signal Transduction; Two-component system	0.0268168
K06160	0	0	0	0	0	2	1	2	Environmental Information Processing; Membrane Transport; ABC transporters|Environmental Information Processing; Membrane Transport; Transporters	0.0268168
K00126	0	0	0	0	1	2	1	1	Metabolism; Carbohydrate Metabolism; Glyoxylate and dicarboxylate metabolism|Metabolism; Energy Metabolism; Methane metabolism	0.00161229
K14998	0	0	0	0	1	2	1	1	None	0.00161229
K11004	0	0	0	0	1	2	1	0	Environmental Information Processing; Membrane Transport; Secretion system|Environmental Information Processing; Membrane Transport; ABC transporters|Environmental Information Processing; Membrane Transport; Transporters|Human Diseases; Infectious Diseases; Pertussis|Environmental Information Processing; Membrane Transport; Bacterial secretion system	0.0371852
K11003	0	0	0	0	1	2	1	0	Environmental Information Processing; Membrane Transport; Secretion system|Human Diseases; Infectious Diseases; Pertussis|Environmental Information Processing; Membrane Transport; Bacterial secretion system	0.0371852
K07017	862	620	1303	625	857	923	933	700	Unclassified; Poorly Characterized; General function prediction only	0.0412644
K04766	1	1	0	2	0	0	0	0	Unclassified; Metabolism; Carbohydrate metabolism	0.0449059
K02497	1	1	0	2	0	0	0	0	Unclassified; Cellular Processes and Signaling; Membrane and intracellular structural molecules	0.0449059
K03520	2	2	1	2	2	0	1	0	Metabolism; Xenobiotics Biodegradation and Metabolism; Nitrotoluene degradation|Metabolism; Energy Metabolism; Methane metabolism	0.0383385
K11629	1	1	0	2	0	0	0	0	Metabolism; Enzyme Families; Protein kinases|Environmental Information Processing; Signal Transduction; Two-component system	0.0449059
K02250	1	1	0	2	0	0	0	0	Environmental Information Processing; Membrane Transport; Secretion system	0.0449059
K07476	1	1	0	2	0	0	0	0	Unclassified; Genetic Information Processing; Replication, recombination and repair proteins	0.0449059
K06347	1	1	0	2	0	0	0	0	Environmental Information Processing; Signal Transduction; Two-component system	0.0449059
K11630	1	1	0	2	0	0	0	0	Environmental Information Processing; Signal Transduction; Two-component system	0.0449059
K06377	1	1	0	2	0	0	0	0	Unclassified; Cellular Processes and Signaling; Sporulation	0.0449059
K02829	1	1	0	2	0	0	0	0	Metabolism; Energy Metabolism; Oxidative phosphorylation	0.0449059
K02827	1	1	0	2	0	0	0	0	Metabolism; Energy Metabolism; Oxidative phosphorylation	0.0449059
K02826	1	1	0	2	0	0	0	0	Metabolism; Energy Metabolism; Oxidative phosphorylation	0.0449059
K05793	15	7	0	9	1	2	1	4	Unclassified; Cellular Processes and Signaling; Inorganic ion transport and metabolism	0.0454146
K05791	16	8	0	9	1	2	1	4	Unclassified; Cellular Processes and Signaling; Signal transduction mechanisms	0.0424747
K01112	17	10	1	10	1	2	1	6	Metabolism; Carbohydrate Metabolism; Fructose and mannose metabolism	0.0377126
K07224	17	13	1	10	1	4	0	6	Unclassified; Cellular Processes and Signaling; Inorganic ion transport and metabolism	0.0428017
K03404	18	9	0	5	0	0	1	0	Metabolism; Metabolism of Cofactors and Vitamins; Porphyrin and chlorophyll metabolism	0.0454883
K01720	18	17	1	12	2	1	1	8	Metabolism; Carbohydrate Metabolism; Propanoate metabolism	0.0492266
K08167	16	18	1	11	1	4	0	4	Environmental Information Processing; Membrane Transport; Transporters	0.0492683
K08253	14	18	8	11	1	3	8	2	Unclassified; Cellular Processes and Signaling; Signal transduction mechanisms	0.0356864
K00758	18	18	1	13	2	4	1	5	Human Diseases; Cancers; Bladder cancer|Metabolism; Nucleotide Metabolism; Pyrimidine metabolism|Metabolism; Xenobiotics Biodegradation and Metabolism; Drug metabolism - other enzymes	0.0437966
K09474	20	10	0	14	1	1	0	3	Metabolism; Metabolism of Cofactors and Vitamins; Riboflavin metabolism|Metabolism; Xenobiotics Biodegradation and Metabolism; Aminobenzoate degradation|Environmental Information Processing; Signal Transduction; Two-component system	0.0283723
K01969	18	13	25	11	3	10	8	7	Metabolism; Amino Acid Metabolism; Valine, leucine and isoleucine degradation	0.000634146
K13730	14	18	8	11	0	3	6	2	Human Diseases; Infectious Diseases; Bacterial invasion of epithelial cells	0.0281542
K01781	14	18	8	11	0	3	6	1	Metabolism; Xenobiotics Biodegradation and Metabolism; Aminobenzoate degradation	0.0267483
K00729	14	18	8	11	0	3	6	1	Metabolism; Glycan Biosynthesis and Metabolism; Glycosyltransferases|Metabolism; Glycan Biosynthesis and Metabolism; N-Glycan biosynthesis	0.0267483
K05838	25	18	1	13	2	4	1	9	Genetic Information Processing; Folding, Sorting and Degradation; Chaperones and folding catalysts	0.0494114
K03828	20	8	21	10	2	6	4	5	Unclassified; Metabolism; Others	0.000797745
K00163	22	20	1	21	4	6	2	9	Metabolism; Carbohydrate Metabolism; Citrate cycle (TCA cycle)|Metabolism; Carbohydrate Metabolism; Glycolysis / Gluconeogenesis|Metabolism; Carbohydrate Metabolism; Pyruvate metabolism|Metabolism; Carbohydrate Metabolism; Butanoate metabolism|Metabolism; Amino Acid Metabolism; Valine, leucine and isoleucine biosynthesis	0.0470775
K07454	9	8	21	11	0	2	1	2	Unclassified; Genetic Information Processing; Replication, recombination and repair proteins	0.000188679
K09954	32	8	24	13	3	13	8	8	Unclassified; Poorly Characterized; Function unknown	0.0232729
K07243	26	20	2	23	3	7	3	12	Unclassified; Cellular Processes and Signaling; Other transporters	0.0447931
K06718	14	21	8	14	0	3	6	1	Metabolism; Amino Acid Metabolism; Glycine, serine and threonine metabolism	0.0306144
K00320	15	25	8	14	0	3	7	1	Metabolism; Energy Metabolism; Methane metabolism	0.0453076
K15034	18	30	24	15	2	11	14	7	None	0.0445936
K00381	33	24	25	18	4	14	15	12	Metabolism; Energy Metabolism; Sulfur metabolism	0.00977612
K00380	33	18	24	24	3	13	8	13	Metabolism; Energy Metabolism; Sulfur metabolism	0.00292867
K02552	43	28	3	30	6	10	8	10	Metabolism; Metabolism of Terpenoids and Polyketides; Biosynthesis of siderophore group nonribosomal peptides|Metabolism; Metabolism of Cofactors and Vitamins; Ubiquinone and other terpenoid-quinone biosynthesis	0.0370458
K02852	59	65	82	53	18	65	63	16	Metabolism; Glycan Biosynthesis and Metabolism; Glycosyltransferases	0.0456155
K06989	335	333	504	321	400	461	208	317	Metabolism; Metabolism of Cofactors and Vitamins; Nicotinate and nicotinamide metabolism	0.0298014
K03299	289	270	537	260	404	448	142	254	Unclassified; Cellular Processes and Signaling; Other ion-coupled transporters	0.0466535
K00680	7201	3174	7852	3725	6609	5448	4849	4926	Metabolism; Xenobiotics Biodegradation and Metabolism; Ethylbenzene degradation|Metabolism; Xenobiotics Biodegradation and Metabolism; Naphthalene degradation|Metabolism; Xenobiotics Biodegradation and Metabolism; Benzoate degradation|Metabolism; Metabolism of Terpenoids and Polyketides; Limonene and pinene degradation|Metabolism; Xenobiotics Biodegradation and Metabolism; Aminobenzoate degradati…	0.0417971
K04024	721	494	887	512	577	558	529	743	Unclassified; Metabolism; Amino acid metabolism	0.0126726
K04030	547	411	807	316	464	407	386	614	Unclassified; Metabolism; Amino acid metabolism	0.039774
K09935	543	281	930	329	594	489	320	450	Unclassified; Poorly Characterized; Function unknown	0.0241624
K04019	515	366	793	279	414	369	358	558	Metabolism; Lipid Metabolism; Glycerophospholipid metabolism	0.0389075
K04032	514	365	793	278	410	367	358	556	Metabolism; Metabolism of Cofactors and Vitamins; Porphyrin and chlorophyll metabolism	0.0388362
K04026	529	385	801	292	414	372	366	559	Unclassified; Metabolism; Amino acid metabolism	0.0304662
K01685	4197	2250	4752	2583	4257	3377	2569	3280	Metabolism; Carbohydrate Metabolism; Pentose and glucuronate interconversions	0.0032936
K13643	309	306	512	254	200	478	202	178	Genetic Information Processing; Transcription; Transcription factors	0.0367018
K00525	3802	2012	4572	2361	3002	3462	3084	2859	Metabolism; Nucleotide Metabolism; Pyrimidine metabolism|Genetic Information Processing; Replication and Repair; DNA repair and recombination proteins|Metabolism; Nucleotide Metabolism; Purine metabolism	0.017558
K07507	3577	1633	3821	2051	3088	2233	2747	2666	Unclassified; Cellular Processes and Signaling; Other transporters	0.0475384
K06920	2093	990	2938	1557	2504	1526	1812	1374	Unclassified; Poorly Characterized; General function prediction only	0.0386896
K11720	36	81	300	101	53	15	66	14	Environmental Information Processing; Membrane Transport; ABC transporters|Environmental Information Processing; Membrane Transport; Transporters	0.0351125
K03087	23	90	293	99	19	13	59	41	Genetic Information Processing; Transcription; Transcription machinery|Human Diseases; Infectious Diseases; Vibrio cholerae pathogenic cycle	0.039708
K01682	23	77	294	95	50	12	44	8	Metabolism; Carbohydrate Metabolism; Citrate cycle (TCA cycle)|Metabolism; Energy Metabolism; Carbon fixation pathways in prokaryotes|Metabolism; Carbohydrate Metabolism; Glyoxylate and dicarboxylate metabolism	0.0375347
K09792	7	83	293	103	50	8	44	6	Unclassified; Poorly Characterized; Function unknown	0.0485626
K06916	27	112	301	115	7	37	98	27	Unclassified; Poorly Characterized; General function prediction only	0.0478868
K00001	1508	1272	2856	1718	2253	1671	1352	1686	Metabolism; Lipid Metabolism; Fatty acid metabolism|Metabolism; Xenobiotics Biodegradation and Metabolism; Naphthalene degradation|Metabolism; Xenobiotics Biodegradation and Metabolism; Chloroalkane and chloroalkene degradation|Metabolism; Carbohydrate Metabolism; Glycolysis / Gluconeogenesis|Metabolism; Xenobiotics Biodegradation and Metabolism; Metabolism of xenobiotics by cytochrome P450|Metab…	0.0118543
K08567	35	95	297	100	14	43	63	11	Metabolism; Enzyme Families; Peptidases	0.0285159
K09137	105	112	342	243	70	61	161	110	Unclassified; Poorly Characterized; Function unknown	0.0448438
K00666	1097	1195	2422	1374	1553	1456	1105	1572	Metabolism; Lipid Metabolism; Lipid biosynthesis proteins	0.0336671
K07516	7	78	294	95	11	9	45	6	Metabolism; Energy Metabolism; Carbon fixation pathways in prokaryotes|Metabolism; Lipid Metabolism; Fatty acid metabolism	0.0444832
K02460	7	76	293	91	6	9	42	6	Environmental Information Processing; Membrane Transport; Secretion system|Environmental Information Processing; Membrane Transport; Bacterial secretion system	0.0443129
K02672	6	76	293	94	8	7	44	5	Environmental Information Processing; Membrane Transport; Secretion system|Cellular Processes; Cell Motility; Bacterial motility proteins	0.0453698
K15022	15	81	298	96	7	8	64	6	None	0.0448739
K06934	708	469	1508	493	876	752	487	658	Unclassified; Poorly Characterized; General function prediction only	0.0336348
K02452	7	76	293	91	6	9	42	4	Environmental Information Processing; Membrane Transport; Secretion system|Environmental Information Processing; Membrane Transport; Bacterial secretion system	0.0436763
K02671	6	76	293	94	7	7	44	5	Environmental Information Processing; Membrane Transport; Secretion system|Cellular Processes; Cell Motility; Bacterial motility proteins	0.044783
K02658	6	76	293	94	6	7	44	6	Environmental Information Processing; Membrane Transport; Secretion system|Cellular Processes; Cell Motility; Bacterial motility proteins|Environmental Information Processing; Signal Transduction; Two-component system	0.0448336
K02490	32	86	296	101	20	18	58	13	Environmental Information Processing; Signal Transduction; Two-component system	0.0274287
K07703	6	76	292	90	5	9	42	1	Environmental Information Processing; Signal Transduction; Two-component system	0.0442085
K07812	27	102	311	112	17	19	93	16	Unclassified; Cellular Processes and Signaling; Electron transfer carriers	0.0439485
K06596	6	76	293	94	6	7	44	5	Metabolism; Enzyme Families; Protein kinases|Cellular Processes; Cell Motility; Bacterial motility proteins|Environmental Information Processing; Signal Transduction; Two-component system	0.0445603
K02660	6	76	293	94	6	7	44	5	Environmental Information Processing; Membrane Transport; Secretion system|Cellular Processes; Cell Motility; Bacterial motility proteins|Environmental Information Processing; Signal Transduction; Two-component system	0.0445603
K02674	6	125	293	94	31	13	56	10	Environmental Information Processing; Membrane Transport; Secretion system|Cellular Processes; Cell Motility; Bacterial motility proteins	0.0480154
K07701	6	76	292	90	5	8	42	1	Metabolism; Enzyme Families; Protein kinases|Environmental Information Processing; Signal Transduction; Two-component system	0.0439093
K11931	6	76	293	90	5	6	42	4	Unclassified; Metabolism; Carbohydrate metabolism	0.0444298
K02450	6	76	292	90	5	7	42	1	Environmental Information Processing; Membrane Transport; Secretion system	0.0435734
K02597	6	76	293	93	6	8	44	1	Metabolism; Energy Metabolism; Nitrogen metabolism	0.0442322
K02593	6	76	292	90	5	7	42	1	Metabolism; Energy Metabolism; Nitrogen metabolism	0.0435734
K03747	7	76	293	93	5	9	44	2	Unclassified; Poorly Characterized; Function unknown	0.0431963
K10943	6	76	293	93	5	6	42	5	Human Diseases; Infectious Diseases; Vibrio cholerae pathogenic cycle|Environmental Information Processing; Signal Transduction; Two-component system	0.043237
K01027	6	76	292	90	5	6	42	1	Metabolism; Lipid Metabolism; Synthesis and degradation of ketone bodies|Metabolism; Carbohydrate Metabolism; Butanoate metabolism|Metabolism; Amino Acid Metabolism; Valine, leucine and isoleucine degradation	0.0433083
K02668	6	76	293	94	6	6	42	5	Metabolism; Enzyme Families; Protein kinases|Cellular Processes; Cell Motility; Bacterial motility proteins|Environmental Information Processing; Signal Transduction; Two-component system	0.0429876
K02665	6	76	293	94	6	6	42	5	Environmental Information Processing; Membrane Transport; Secretion system|Cellular Processes; Cell Motility; Bacterial motility proteins	0.0429876
K02667	6	76	293	94	6	6	42	5	Cellular Processes; Cell Motility; Bacterial motility proteins|Environmental Information Processing; Signal Transduction; Two-component system	0.0429876
K03941	6	76	292	90	5	6	42	1	Human Diseases; Neurodegenerative Diseases; Huntington's disease|Metabolism; Energy Metabolism; Oxidative phosphorylation|Human Diseases; Neurodegenerative Diseases; Parkinson's disease|Human Diseases; Neurodegenerative Diseases; Alzheimer's disease	0.0433083
K10942	6	76	293	93	5	6	42	4	Metabolism; Enzyme Families; Protein kinases|Human Diseases; Infectious Diseases; Vibrio cholerae pathogenic cycle|Environmental Information Processing; Signal Transduction; Two-component system	0.0429409
K07028	6	81	292	93	6	6	44	4	Unclassified; Poorly Characterized; General function prediction only	0.0416378
K13770	19	81	294	95	13	11	46	7	Genetic Information Processing; Transcription; Transcription factors	0.0326843
K12278	6	76	293	93	5	6	42	1	Environmental Information Processing; Membrane Transport; Secretion system	0.0422172
K02656	10	76	293	94	6	6	42	5	Environmental Information Processing; Membrane Transport; Secretion system|Cellular Processes; Cell Motility; Bacterial motility proteins	0.0389618
K10927	6	76	293	93	5	6	42	1	Environmental Information Processing; Membrane Transport; Secretion system|Human Diseases; Infectious Diseases; Vibrio cholerae pathogenic cycle	0.0422172
K12287	6	76	293	93	5	6	42	1	Environmental Information Processing; Membrane Transport; Secretion system	0.0422172
K12285	6	76	293	93	5	6	42	1	Environmental Information Processing; Membrane Transport; Secretion system	0.0422172
K05951	6	76	293	93	5	6	42	1	Unclassified; Metabolism; Others	0.0422172
K14393	25	98	294	117	51	12	45	11	Unclassified; Cellular Processes and Signaling; Other ion-coupled transporters	0.0251592
K10924	7	76	293	93	5	6	42	1	Environmental Information Processing; Membrane Transport; Secretion system|Human Diseases; Infectious Diseases; Vibrio cholerae pathogenic cycle	0.0411792
K03598	25	76	293	91	7	11	44	7	Unclassified; Cellular Processes and Signaling; Signal transduction mechanisms	0.0293806
K12234	518	426	793	298	369	352	342	554	Metabolism; Energy Metabolism; Methane metabolism	0.0276026
K02170	22	76	293	94	5	10	43	8	Unclassified; Poorly Characterized; General function prediction only	0.0301818
K02742	25	76	293	91	5	9	42	7	Unclassified; Poorly Characterized; Function unknown	0.0281325
K03632	25	76	293	91	5	9	42	3	Genetic Information Processing; Replication and Repair; Chromosome	0.0275145
K03215	35	97	300	103	10	14	71	13	Genetic Information Processing; Translation; Ribosome Biogenesis	0.0263221
K01414	35	89	299	109	10	14	66	15	Metabolism; Enzyme Families; Peptidases	0.0248762
K03635	39	191	300	127	67	19	87	55	Genetic Information Processing; Folding, Sorting and Degradation; Sulfur relay system|Metabolism; Metabolism of Cofactors and Vitamins; Folate biosynthesis	0.0458891
K07264	22	92	293	93	6	8	49	7	Metabolism; Glycan Biosynthesis and Metabolism; Glycosyltransferases|Metabolism; Glycan Biosynthesis and Metabolism; Lipopolysaccharide biosynthesis proteins	0.0280828
K03582	35	101	299	101	8	14	71	12	Genetic Information Processing; Replication and Repair; Homologous recombination|Genetic Information Processing; Replication and Repair; DNA repair and recombination proteins	0.0257126
K13771	31	91	300	106	10	12	64	10	Genetic Information Processing; Transcription; Transcription factors	0.0262506
K03583	35	101	299	101	8	12	71	12	Genetic Information Processing; Replication and Repair; Homologous recombination|Genetic Information Processing; Replication and Repair; DNA repair and recombination proteins	0.0255541
K03808	27	98	294	109	9	15	52	18	Unclassified; Poorly Characterized; Function unknown	0.0235486
K09158	50	82	323	102	10	22	71	13	Unclassified; Poorly Characterized; Function unknown	0.0251424
K13926	22	99	293	105	7	10	51	9	Unclassified; Genetic Information Processing; Translation proteins	0.0250021
K04013	29	82	319	95	11	12	50	8	Metabolism; Energy Metabolism; Nitrogen metabolism	0.0307126
K08296	49	186	318	121	72	29	78	50	Unclassified; Metabolism; Others	0.0349995
K09942	19	82	294	131	12	11	49	7	Unclassified; Poorly Characterized; Function unknown	0.0281744
K00050	968	771	1950	789	1212	1042	715	1061	Metabolism; Carbohydrate Metabolism; Glyoxylate and dicarboxylate metabolism|Metabolism; Amino Acid Metabolism; Glycine, serine and threonine metabolism	0.00998919
K00982	41	99	300	113	10	14	66	15	Unclassified; Genetic Information Processing; Protein folding and associated processing	0.0190578
K11069	2264	1684	4170	2115	2677	3230	1597	2280	Environmental Information Processing; Membrane Transport; ABC transporters|Environmental Information Processing; Membrane Transport; Transporters	0.0173415
K00405	7	159	294	103	50	8	44	11	Metabolism; Energy Metabolism; Oxidative phosphorylation	0.0447609
K09774	118	115	325	248	75	33	159	74	Unclassified; Cellular Processes and Signaling; Pores ion channels	0.0295186
K13598	91	117	325	240	14	48	175	38	Metabolism; Enzyme Families; Protein kinases|Environmental Information Processing; Signal Transduction; Two-component system	0.0422724
K06306	522	285	805	276	343	334	272	439	Unclassified; Cellular Processes and Signaling; Germination	0.00951841
K05785	66	147	374	151	24	72	107	19	Genetic Information Processing; Transcription; Transcription factors	0.0209301
K00184	132	238	394	278	74	75	268	109	Unclassified; Metabolism; Energy metabolism	0.0491392
K01266	360	292	739	304	341	501	146	188	Metabolism; Enzyme Families; Peptidases	0.0144367
K01821	116	160	321	246	57	50	167	44	Metabolism; Xenobiotics Biodegradation and Metabolism; Dioxin degradation|Metabolism; Xenobiotics Biodegradation and Metabolism; Benzoate degradation	0.019673
K00294	67	147	397	147	24	75	112	15	Metabolism; Amino Acid Metabolism; Alanine, aspartate and glutamate metabolism|Metabolism; Amino Acid Metabolism; Arginine and proline metabolism	0.023879
K00318	67	150	397	149	24	76	115	15	Metabolism; Amino Acid Metabolism; Arginine and proline metabolism	0.0243378
K03386	2688	1619	3827	2035	2794	2018	2423	2398	Unclassified; Genetic Information Processing; Protein folding and associated processing	0.00618454
K09928	102	153	320	258	35	30	154	73	Unclassified; Poorly Characterized; Function unknown	0.0242648
K15036	357	296	746	307	337	472	136	218	None	0.0101332
K03722	1623	827	1884	696	1412	1006	820	1237	Genetic Information Processing; Replication and Repair; DNA repair and recombination proteins	0.0328799
K01195	291	292	570	287	143	527	137	77	Metabolism; Carbohydrate Metabolism; Pentose and glucuronate interconversions|Metabolism; Biosynthesis of Other Secondary Metabolites; Flavone and flavonol biosynthesis|Metabolism; Carbohydrate Metabolism; Starch and sucrose metabolism|Metabolism; Glycan Biosynthesis and Metabolism; Glycosaminoglycan degradation|Cellular Processes; Transport and Catabolism; Lysosome|Metabolism; Metabolism of Cofa…	0.0369206
K04794	253	230	413	226	114	304	82	64	Unclassified; Genetic Information Processing; Translation proteins	0.00528946
K07715	104	102	318	235	15	25	121	29	Environmental Information Processing; Signal Transduction; Two-component system	0.0181878
K00571	3099	2046	5439	2264	3210	3693	1948	3419	Unclassified; Genetic Information Processing; Replication, recombination and repair proteins	0.0251878
K00990	121	120	325	253	19	32	146	42	Environmental Information Processing; Signal Transduction; Two-component system	0.0184823
K00847	5753	3360	8254	3847	5063	6536	4491	4542	Metabolism; Carbohydrate Metabolism; Amino sugar and nucleotide sugar metabolism|Metabolism; Carbohydrate Metabolism; Starch and sucrose metabolism|Metabolism; Carbohydrate Metabolism; Fructose and mannose metabolism	0.0106627
K11392	93	103	338	236	15	24	122	27	Genetic Information Processing; Translation; Ribosome Biogenesis	0.0211364
K02844	104	124	318	247	16	26	129	35	Metabolism; Glycan Biosynthesis and Metabolism; Glycosyltransferases|Metabolism; Glycan Biosynthesis and Metabolism; Lipopolysaccharide biosynthesis proteins|Metabolism; Glycan Biosynthesis and Metabolism; Lipopolysaccharide biosynthesis	0.0168923
K09131	106	234	327	310	59	46	202	81	Unclassified; Poorly Characterized; Function unknown	0.0391788
K09931	88	103	318	268	14	22	125	27	Unclassified; Poorly Characterized; Function unknown	0.0310792
K09974	259	237	433	237	96	303	80	88	Unclassified; Poorly Characterized; Function unknown	0.00406305
K07403	82	245	402	197	32	112	137	29	Unclassified; Genetic Information Processing; Protein folding and associated processing	0.027827
K01669	126	258	349	277	32	64	213	84	Genetic Information Processing; Replication and Repair; DNA repair and recombination proteins	0.0311965
K00520	190	345	649	337	302	180	201	206	Unclassified; Metabolism; Energy metabolism	0.0197814
K10200	981	622	1608	605	833	1137	505	703	Environmental Information Processing; Membrane Transport; ABC transporters|Environmental Information Processing; Membrane Transport; Transporters	0.0137375
K07552	1127	694	2042	1062	1469	771	1226	818	Environmental Information Processing; Membrane Transport; Transporters	0.0396567
K05786	129	182	324	300	44	38	162	50	Unclassified; Cellular Processes and Signaling; Other ion-coupled transporters	0.01872
K02000	178	211	427	305	51	121	233	66	Environmental Information Processing; Membrane Transport; ABC transporters|Environmental Information Processing; Membrane Transport; Transporters	0.0165184
K01318	253	218	409	219	43	291	62	52	Metabolism; Enzyme Families; Peptidases	0.00468431
K01096	273	220	409	221	50	295	72	54	Metabolism; Lipid Metabolism; Glycerophospholipid metabolism	0.00396756
K03300	459	237	773	239	235	257	252	308	Unclassified; Cellular Processes and Signaling; Other ion-coupled transporters	0.00792108
K05521	1216	1167	2562	1474	1805	1522	1527	898	Unclassified; Genetic Information Processing; Protein folding and associated processing	0.0376047
K01659	271	226	515	228	91	329	73	72	Metabolism; Carbohydrate Metabolism; Propanoate metabolism	0.00523608
K00924	258	337	409	252	61	301	101	95	Unclassified; Cellular Processes and Signaling; Signal transduction mechanisms	0.0139775
K04749	823	359	825	348	403	366	369	501	Unclassified; Cellular Processes and Signaling; Signal transduction mechanisms	0.0147536
K02002	276	255	460	459	60	159	348	115	Environmental Information Processing; Membrane Transport; ABC transporters|Environmental Information Processing; Membrane Transport; Transporters	0.033318
K01029	455	228	775	218	191	265	225	227	Metabolism; Lipid Metabolism; Synthesis and degradation of ketone bodies|Metabolism; Carbohydrate Metabolism; Butanoate metabolism|Metabolism; Amino Acid Metabolism; Valine, leucine and isoleucine degradation	0.00762057
K02224	7236	4115	11227	5351	8792	7072	4653	6639	Metabolism; Metabolism of Cofactors and Vitamins; Porphyrin and chlorophyll metabolism	0.00352301
K08077	451	207	774	204	205	201	195	212	Unclassified; Metabolism; Others	0.0087347
K01238	337	241	619	287	100	363	112	73	Unclassified; Metabolism; Others	0.003026
K06714	968	544	1577	487	640	660	592	831	Genetic Information Processing; Transcription; Transcription factors	0.0199478
K00833	2161	968	3170	1562	2398	1486	1831	1269	Metabolism; Metabolism of Cofactors and Vitamins; Biotin metabolism|Metabolism; Amino Acid Metabolism; Amino acid related enzymes	0.0352131
K08352	94	192	628	330	81	42	188	44	Unclassified; Cellular Processes and Signaling; Electron transfer carriers	0.0281896
K06872	2909	2102	5818	2917	3527	4154	2581	2558	Unclassified; Poorly Characterized; General function prediction only	0.0216012
K01467	1475	1121	2789	1493	1928	1387	1479	1141	Metabolism; Biosynthesis of Other Secondary Metabolites; beta-Lactam resistance|Metabolism; Biosynthesis of Other Secondary Metabolites; Penicillin and cephalosporin biosynthesis|Environmental Information Processing; Signal Transduction; Two-component system	0.00739991
K07182	94	181	610	329	20	28	164	32	Unclassified; Cellular Processes and Signaling; Signal transduction mechanisms	0.0218306
K01692	1419	925	1555	743	1347	572	753	996	Metabolism; Metabolism of Terpenoids and Polyketides; Limonene and pinene degradation|Metabolism; Xenobiotics Biodegradation and Metabolism; Caprolactam degradation|Metabolism; Carbohydrate Metabolism; Butanoate metabolism|Metabolism; Xenobiotics Biodegradation and Metabolism; Benzoate degradation|Metabolism; Lipid Metabolism; Fatty acid metabolism|Metabolism; Metabolism of Terpenoids and Polyket…	0.0137476
K03735	980	606	1583	493	629	644	580	804	Metabolism; Lipid Metabolism; Glycerophospholipid metabolism	0.0115681
K03736	980	606	1583	493	629	644	580	804	Metabolism; Lipid Metabolism; Glycerophospholipid metabolism	0.0115681
K03453	2700	1770	5193	2601	3523	2770	2742	2201	Unclassified; Cellular Processes and Signaling; Other ion-coupled transporters	0.0181979
K03648	3486	1718	5070	2626	3495	3439	2948	1988	Genetic Information Processing; Replication and Repair; Base excision repair|Genetic Information Processing; Replication and Repair; DNA repair and recombination proteins|Human Diseases; Immune System Diseases; Primary immunodeficiency	0.0230414
K00782	1207	908	2274	1494	1699	832	1350	967	Unclassified; Poorly Characterized; Function unknown	0.0323224
K01744	2001	845	2285	1423	1484	1391	1598	1013	Metabolism; Amino Acid Metabolism; Alanine, aspartate and glutamate metabolism|Metabolism; Energy Metabolism; Nitrogen metabolism	0.0264252
K08974	2023	1001	2988	1282	1634	2084	1478	1004	Unclassified; Poorly Characterized; Function unknown	0.021618
K13652	979	655	1891	1077	907	877	1000	719	Genetic Information Processing; Transcription; Transcription factors	0.0123079
K00812	1654	1353	2888	1571	1550	1496	1780	1467	Metabolism; Biosynthesis of Other Secondary Metabolites; Isoquinoline alkaloid biosynthesis|Metabolism; Amino Acid Metabolism; Cysteine and methionine metabolism|Metabolism; Energy Metabolism; Carbon fixation in photosynthetic organisms|Metabolism; Biosynthesis of Other Secondary Metabolites; Tropane, piperidine and pyridine alkaloid biosynthesis|Metabolism; Amino Acid Metabolism; Phenylalanine m…	0.00949379
K00874	5272	3149	8696	3960	5767	5964	4129	4041	Metabolism; Carbohydrate Metabolism; Pentose phosphate pathway|Metabolism; Carbohydrate Metabolism; Pentose and glucuronate interconversions	0.0046659
K03781	1084	743	2073	1169	861	1056	1254	709	Human Diseases; Neurodegenerative Diseases; Amyotrophic lateral sclerosis (ALS)|Metabolism; Amino Acid Metabolism; Tryptophan metabolism|Cellular Processes; Transport and Catabolism; Peroxisome|Metabolism; Energy Metabolism; Methane metabolism	0.0264353
K01916	785	234	470	123	126	83	163	47	Metabolism; Metabolism of Cofactors and Vitamins; Nicotinate and nicotinamide metabolism|Metabolism; Energy Metabolism; Nitrogen metabolism	0.0412006
K01442	2500	1176	3640	1530	2050	2534	1779	1256	Metabolism; Lipid Metabolism; Primary bile acid biosynthesis|Metabolism; Lipid Metabolism; Secondary bile acid biosynthesis	0.0265163
K01092	1953	1428	4175	1780	2337	2016	2123	1613	Metabolism; Carbohydrate Metabolism; Inositol phosphate metabolism|Metabolism; Biosynthesis of Other Secondary Metabolites; Streptomycin biosynthesis|Environmental Information Processing; Signal Transduction; Phosphatidylinositol signaling system	0.0223988
K00632	479	400	1068	323	203	269	281	269	Metabolism; Xenobiotics Biodegradation and Metabolism; Ethylbenzene degradation|Metabolism; Metabolism of Terpenoids and Polyketides; Geraniol degradation|Metabolism; Lipid Metabolism; Fatty acid metabolism|Metabolism; Lipid Metabolism; alpha-Linolenic acid metabolism|Metabolism; Xenobiotics Biodegradation and Metabolism; Benzoate degradation|Metabolism; Amino Acid Metabolism; Valine, leucine and…	0.0033983
K01897	5992	4000	9466	5380	5417	6923	6746	4486	Organismal Systems; Endocrine System; Adipocytokine signaling pathway|Cellular Processes; Transport and Catabolism; Peroxisome|Metabolism; Lipid Metabolism; Fatty acid metabolism|Organismal Systems; Endocrine System; PPAR signaling pathway|Metabolism; Lipid Metabolism; Lipid biosynthesis proteins	0.0473401
K03587	2061	1104	2679	1598	1865	1178	2092	1039	Genetic Information Processing; Replication and Repair; Chromosome|Metabolism; Glycan Biosynthesis and Metabolism; Peptidoglycan biosynthesis	0.0414319
K07162	456	283	1066	294	166	205	237	212	Unclassified; Poorly Characterized; General function prediction only	0.00629844
K05516	1073	846	2054	1251	1002	915	1221	795	Genetic Information Processing; Folding, Sorting and Degradation; Chaperones and folding catalysts|Genetic Information Processing; Replication and Repair; Chromosome	0.0149135
K02454	766	198	440	135	71	24	85	58	Environmental Information Processing; Membrane Transport; Secretion system|Environmental Information Processing; Membrane Transport; Bacterial secretion system	0.0306857
K12251	1194	845	2194	1226	1025	1275	1177	663	Metabolism; Amino Acid Metabolism; Arginine and proline metabolism	0.0105844
K01627	2068	1100	2661	1590	1789	1177	2084	1030	Metabolism; Glycan Biosynthesis and Metabolism; Lipopolysaccharide biosynthesis proteins|Metabolism; Glycan Biosynthesis and Metabolism; Lipopolysaccharide biosynthesis	0.0395189
K00226	5518	3597	9531	4734	5806	6289	5418	4496	Metabolism; Nucleotide Metabolism; Pyrimidine metabolism	0.0103744
K01791	4278	2960	6767	3628	4057	4836	3952	3390	Metabolism; Carbohydrate Metabolism; Amino sugar and nucleotide sugar metabolism|Metabolism; Glycan Biosynthesis and Metabolism; Lipopolysaccharide biosynthesis proteins	0.00420364
K09778	860	143	479	260	84	40	150	66	Unclassified; Poorly Characterized; Function unknown	0.0341834
K01191	2046	1084	3145	1236	1739	2317	935	1116	Metabolism; Glycan Biosynthesis and Metabolism; Other glycan degradation	0.020422
K01629	1458	987	3226	1416	1607	1873	1347	856	Metabolism; Carbohydrate Metabolism; Fructose and mannose metabolism|Metabolism; Carbohydrate Metabolism; Pentose and glucuronate interconversions	0.0269809
K00895	1087	865	2053	1258	908	949	1255	744	Metabolism; Carbohydrate Metabolism; Fructose and mannose metabolism	0.0161539
K09760	1621	1354	3295	1674	1607	1792	2043	1059	Unclassified; Genetic Information Processing; Replication, recombination and repair proteins	0.0324043
K00048	2396	1127	3548	1560	2154	2410	1312	1312	Metabolism; Carbohydrate Metabolism; Glyoxylate and dicarboxylate metabolism|Metabolism; Carbohydrate Metabolism; Pyruvate metabolism	0.0116397
K10194	1020	254	560	264	101	332	90	127	Environmental Information Processing; Membrane Transport; ABC transporters|Environmental Information Processing; Membrane Transport; Transporters	0.0371751
K10193	1019	253	560	262	96	331	88	119	Environmental Information Processing; Membrane Transport; ABC transporters|Environmental Information Processing; Membrane Transport; Transporters	0.0368845
K01200	1338	937	2381	1303	1006	1539	1231	722	Unclassified; Metabolism; Carbohydrate metabolism	0.0103845
K01246	1319	1040	2445	1337	1158	1257	1313	944	Genetic Information Processing; Replication and Repair; Base excision repair|Genetic Information Processing; Replication and Repair; DNA repair and recombination proteins	0.00465578
K00860	1013	796	2023	1044	1035	862	701	808	Metabolism; Energy Metabolism; Sulfur metabolism|Metabolism; Nucleotide Metabolism; Purine metabolism	0.000760469
K01686	2902	1640	4411	2010	2237	3124	2376	1745	Metabolism; Carbohydrate Metabolism; Pentose and glucuronate interconversions	0.0142151
K03272	989	910	2107	970	1247	611	542	1093	Metabolism; Glycan Biosynthesis and Metabolism; Lipopolysaccharide biosynthesis proteins|Metabolism; Glycan Biosynthesis and Metabolism; Lipopolysaccharide biosynthesis	0.0069052
K07034	873	110	465	288	22	30	129	35	Unclassified; Poorly Characterized; General function prediction only	0.0349464
K00784	2825	1947	5562	2739	3220	3656	2846	1811	Genetic Information Processing; Translation; RNA transport	0.0282243
K00929	1767	1300	3237	1619	1443	1679	2091	1170	Metabolism; Carbohydrate Metabolism; Butanoate metabolism	0.0281224
K01119	1555	1060	3157	1453	1472	1524	1455	1222	Metabolism; Nucleotide Metabolism; Pyrimidine metabolism|Metabolism; Nucleotide Metabolism; Purine metabolism	0.0067607
K07277	2060	1091	2948	1681	1812	1198	2163	1033	Unclassified; Cellular Processes and Signaling; Membrane and intracellular structural molecules	0.0406383
K00428	1000	785	2117	1023	785	796	1128	635	Unclassified; Cellular Processes and Signaling; Inorganic ion transport and metabolism	0.0127941
K07713	1202	929	2353	1384	1174	944	1015	1142	Environmental Information Processing; Signal Transduction; Two-component system	0.00372365
K08156	1039	754	2082	999	700	886	1074	620	Environmental Information Processing; Membrane Transport; Transporters	0.00963852
K03322	940	825	1997	1077	574	1079	793	768	Unclassified; Cellular Processes and Signaling; Other ion-coupled transporters	0.00553474
K01183	862	661	1910	990	482	1016	668	596	Metabolism; Carbohydrate Metabolism; Amino sugar and nucleotide sugar metabolism	0.00723677
K01935	2152	900	3170	1544	1966	1513	1781	834	Metabolism; Metabolism of Cofactors and Vitamins; Biotin metabolism	0.0319034
K01858	935	744	1988	1080	690	913	1037	425	Metabolism; Carbohydrate Metabolism; Inositol phosphate metabolism|Metabolism; Biosynthesis of Other Secondary Metabolites; Streptomycin biosynthesis	0.0143488
K07132	1658	1030	3288	1394	1870	1236	897	1677	Unclassified; Poorly Characterized; General function prediction only	0.00937046
K00966	980	860	2032	1148	597	1088	811	801	Metabolism; Carbohydrate Metabolism; Amino sugar and nucleotide sugar metabolism|Metabolism; Carbohydrate Metabolism; Fructose and mannose metabolism	0.00485481
K03270	2014	1036	2739	1591	1512	1377	2081	679	Metabolism; Glycan Biosynthesis and Metabolism; Lipopolysaccharide biosynthesis proteins|Metabolism; Glycan Biosynthesis and Metabolism; Lipopolysaccharide biosynthesis	0.0469429
K07712	786	167	738	210	15	20	108	17	Environmental Information Processing; Signal Transduction; Two-component system	0.0122333
K03924	3639	2726	6013	3110	3090	4162	3475	3014	Unclassified; Metabolism; Energy metabolism	0.00745467
K05776	1085	717	2136	1137	694	822	1180	624	Environmental Information Processing; Membrane Transport; ABC transporters|Environmental Information Processing; Membrane Transport; Transporters	0.0162879
K06975	1114	897	2566	1158	787	1299	1360	523	Unclassified; Poorly Characterized; General function prediction only	0.0336086
K07172	958	519	2226	873	912	900	528	463	Unclassified; Cellular Processes and Signaling; Signal transduction mechanisms	0.0137191
K01005	974	594	2050	1025	522	984	1068	296	Unclassified; Metabolism; Others	0.0328166
K08999	1082	936	2371	1382	963	957	1279	792	Unclassified; Poorly Characterized; Function unknown	0.0153295
K00566	7157	3557	9822	4786	6512	6585	5503	4909	Genetic Information Processing; Folding, Sorting and Degradation; Sulfur relay system	0.00634699
K04763	5613	3553	9487	4518	5409	5906	5200	4789	Genetic Information Processing; Replication and Repair; Chromosome	0.00546664
K09922	1899	819	2328	1330	930	1066	1743	759	Unclassified; Poorly Characterized; Function unknown	0.0393148
K04773	1966	1023	2657	1462	1125	1286	1905	904	Metabolism; Enzyme Families; Peptidases	0.0262405
K00857	2774	1362	4104	1792	2111	2473	1997	1560	Metabolism; Nucleotide Metabolism; Pyrimidine metabolism|Metabolism; Xenobiotics Biodegradation and Metabolism; Drug metabolism - other enzymes	0.00726392
K06911	1327	1111	2826	1412	1113	1305	1471	896	Unclassified; Poorly Characterized; General function prediction only	0.011159
K01850	891	650	1984	1006	422	890	1020	259	Metabolism; Amino Acid Metabolism; Phenylalanine, tyrosine and tryptophan biosynthesis	0.0242181
K01041	874	594	1950	1041	396	837	1035	241	Metabolism; Metabolism of Terpenoids and Polyketides; Geraniol degradation|Metabolism; Xenobiotics Biodegradation and Metabolism; Naphthalene degradation	0.0305858
K02775	1816	685	2101	1121	1304	955	795	688	Environmental Information Processing; Membrane Transport; Phosphotransferase system (PTS)|Environmental Information Processing; Membrane Transport; Transporters|Metabolism; Carbohydrate Metabolism; Galactose metabolism	0.00364128
K04761	971	697	1950	1024	428	927	989	286	Genetic Information Processing; Transcription; Transcription factors	0.0143295
K13043	945	668	2016	1064	419	948	1051	257	Metabolism; Amino Acid Metabolism; Arginine and proline metabolism	0.0236815
K00634	1659	1121	3200	1560	1170	1412	1947	943	Metabolism; Carbohydrate Metabolism; Butanoate metabolism	0.028737
K03606	850	553	1859	955	378	739	784	228	Unclassified; Cellular Processes and Signaling; Membrane and intracellular structural molecules	0.011442
K02361	928	652	2009	1063	408	879	1010	250	Metabolism; Metabolism of Terpenoids and Polyketides; Biosynthesis of siderophore group nonribosomal peptides|Metabolism; Metabolism of Cofactors and Vitamins; Ubiquinone and other terpenoid-quinone biosynthesis	0.0201565
K11065	1210	879	2536	1390	778	994	1472	658	Unclassified; Genetic Information Processing; Protein folding and associated processing	0.0246894
K02474	1179	929	2501	1292	830	1011	1246	688	Metabolism; Carbohydrate Metabolism; Amino sugar and nucleotide sugar metabolism|Metabolism; Glycan Biosynthesis and Metabolism; Lipopolysaccharide biosynthesis proteins	0.00878532
K02535	1992	936	2640	1558	1320	1136	1965	569	Metabolism; Glycan Biosynthesis and Metabolism; Lipopolysaccharide biosynthesis proteins|Metabolism; Glycan Biosynthesis and Metabolism; Lipopolysaccharide biosynthesis	0.040563
K01661	980	691	2024	1103	426	895	1054	270	Metabolism; Metabolism of Cofactors and Vitamins; Ubiquinone and other terpenoid-quinone biosynthesis	0.018041
K01728	828	521	1812	856	363	580	686	227	Metabolism; Carbohydrate Metabolism; Pentose and glucuronate interconversions	0.00632421
K05801	893	537	1887	956	456	614	800	237	Genetic Information Processing; Folding, Sorting and Degradation; Chaperones and folding catalysts	0.0093937
K00721	2021	1248	2785	1695	966	1596	2013	986	Metabolism; Glycan Biosynthesis and Metabolism; Glycosyltransferases|Metabolism; Glycan Biosynthesis and Metabolism; N-Glycan biosynthesis	0.0208946
K02536	1993	1021	2640	1568	1337	1152	1970	575	Metabolism; Glycan Biosynthesis and Metabolism; Lipopolysaccharide biosynthesis proteins|Metabolism; Glycan Biosynthesis and Metabolism; Lipopolysaccharide biosynthesis	0.0323886
K03733	2906	1143	2835	1827	1828	1309	2278	1100	Genetic Information Processing; Replication and Repair; Chromosome	0.0406484
K06113	908	620	1963	1010	397	797	870	240	Unclassified; Metabolism; Carbohydrate metabolism	0.0114924
K01546	2460	1275	3533	1540	1770	1680	1695	1446	Environmental Information Processing; Signal Transduction; Two-component system	0.00172365
K01547	2459	1269	3531	1534	1768	1673	1684	1443	Environmental Information Processing; Signal Transduction; Two-component system	0.00175081
K08138	916	632	1966	1016	396	811	854	241	Environmental Information Processing; Membrane Transport; Transporters	0.00999931
K01218	974	598	1884	942	561	800	408	372	Metabolism; Carbohydrate Metabolism; Fructose and mannose metabolism	0.000981822
K00970	1201	975	2501	1375	745	917	1434	694	Genetic Information Processing; Folding, Sorting and Degradation; RNA degradation	0.016338
K00748	1978	1037	2634	1548	1338	1073	1948	570	Metabolism; Glycan Biosynthesis and Metabolism; Glycosyltransferases|Metabolism; Glycan Biosynthesis and Metabolism; Lipopolysaccharide biosynthesis proteins|Metabolism; Glycan Biosynthesis and Metabolism; Lipopolysaccharide biosynthesis	0.0291459
K00657	1628	1037	3274	1451	1002	1504	1856	740	Metabolism; Amino Acid Metabolism; Arginine and proline metabolism	0.0348362
K02428	1943	966	2640	1446	992	1037	1847	814	Metabolism; Nucleotide Metabolism; Pyrimidine metabolism|Metabolism; Nucleotide Metabolism; Purine metabolism	0.0241176
K05520	1135	969	2338	1419	752	844	1265	694	Metabolism; Enzyme Families; Peptidases	0.0104867
K00837	1853	735	2332	1145	595	1039	1610	511	Unclassified; Metabolism; Amino acid metabolism	0.0414567
K01201	1148	873	2753	1161	943	1421	709	546	Cellular Processes; Transport and Catabolism; Lysosome|Metabolism; Lipid Metabolism; Sphingolipid metabolism|Metabolism; Glycan Biosynthesis and Metabolism; Other glycan degradation	0.00850046
K01197	1033	640	2013	955	352	1000	739	217	Metabolism; Glycan Biosynthesis and Metabolism; Glycosaminoglycan degradation|Environmental Information Processing; Signaling Molecules and Interaction; Bacterial toxins	0.00696042
K06978	971	786	2155	960	698	949	454	420	Unclassified; Poorly Characterized; General function prediction only	0.00147745
K06895	1568	1001	2831	1491	853	1325	1452	877	Unclassified; Cellular Processes and Signaling; Other ion-coupled transporters	0.00722665
K03327	3355	1897	4881	2920	2922	2131	3468	2148	Unclassified; Cellular Processes and Signaling; Other ion-coupled transporters	0.0262145
K01138	1731	1145	2061	1066	1097	946	632	900	Unclassified; Cellular Processes and Signaling; Inorganic ion transport and metabolism	0.000139439
K00244	3808	1721	3981	1762	1947	2084	2281	2516	Metabolism; Carbohydrate Metabolism; Butanoate metabolism|Metabolism; Xenobiotics Biodegradation and Metabolism; Toluene degradation|Metabolism; Carbohydrate Metabolism; Citrate cycle (TCA cycle)|Metabolism; Energy Metabolism; Carbon fixation pathways in prokaryotes|Environmental Information Processing; Signal Transduction; Two-component system|Metabolism; Energy Metabolism; Oxidative phosphoryla…	0.0231581
K06194	982	660	2112	1004	232	840	1069	155	Unclassified; Cellular Processes and Signaling; Membrane and intracellular structural molecules	0.0225674
K09167	842	544	1852	860	440	533	364	286	Unclassified; Poorly Characterized; Function unknown	0.00101404
K03473	1003	693	2129	1002	232	863	1082	154	Metabolism; Metabolism of Cofactors and Vitamins; Vitamin B6 metabolism	0.0212559
K01812	2725	1520	4150	1807	1744	2662	2060	1228	Metabolism; Carbohydrate Metabolism; Pentose and glucuronate interconversions	0.0101173
K01673	1943	951	2430	1366	1579	762	869	950	Metabolism; Energy Metabolism; Nitrogen metabolism	0.000497009
K03775	1814	722	2314	1144	513	1023	1592	320	Genetic Information Processing; Folding, Sorting and Degradation; Chaperones and folding catalysts	0.0415555
K01198	864	550	2141	837	438	815	316	273	Metabolism; Carbohydrate Metabolism; Amino sugar and nucleotide sugar metabolism|Metabolism; Carbohydrate Metabolism; Starch and sucrose metabolism	0.00526185
K03113	1023	729	2160	1053	298	875	1071	159	Genetic Information Processing; Translation; Translation factors|Genetic Information Processing; Translation; RNA transport	0.0165083
K00029	1048	802	2320	1327	441	929	1225	338	Metabolism; Energy Metabolism; Carbon fixation in photosynthetic organisms|Metabolism; Carbohydrate Metabolism; Pyruvate metabolism	0.0203339
K03801	1075	722	2159	1163	252	882	1192	221	Metabolism; Metabolism of Cofactors and Vitamins; Lipoic acid metabolism	0.0223122
K00041	2151	1014	3003	1505	1622	1522	1218	739	Metabolism; Carbohydrate Metabolism; Pentose and glucuronate interconversions	0.00195099
K03387	982	640	2126	991	222	762	1017	152	Unclassified; Genetic Information Processing; Protein folding and associated processing	0.0179975
K00811	1792	715	2307	1205	496	1039	1594	300	Metabolism; Biosynthesis of Other Secondary Metabolites; Isoquinoline alkaloid biosynthesis|Metabolism; Amino Acid Metabolism; Cysteine and methionine metabolism|Metabolism; Energy Metabolism; Carbon fixation in photosynthetic organisms|Metabolism; Biosynthesis of Other Secondary Metabolites; Tropane, piperidine and pyridine alkaloid biosynthesis|Metabolism; Amino Acid Metabolism; Phenylalanine m…	0.0407515
K00281	971	656	2122	1006	224	769	1014	150	Metabolism; Amino Acid Metabolism; Glycine, serine and threonine metabolism	0.0169908
K01548	2447	1188	3436	1515	1601	1490	1571	1324	Environmental Information Processing; Signal Transduction; Two-component system	0.00176783
K08981	841	587	1966	987	194	744	703	133	Unclassified; Poorly Characterized; Function unknown	0.00871215
K01815	2279	1165	3531	1570	1339	1926	1822	834	Metabolism; Carbohydrate Metabolism; Pentose and glucuronate interconversions	0.012497
K11105	2510	1156	3237	1446	1258	1541	1631	1294	Unclassified; Cellular Processes and Signaling; Other ion-coupled transporters	0.00469443
K04516	1783	708	2307	1128	454	1013	1556	273	Metabolism; Amino Acid Metabolism; Phenylalanine, tyrosine and tryptophan biosynthesis	0.0403615
K01422	1757	696	2307	1117	449	1001	1507	268	Unclassified; Cellular Processes and Signaling; Membrane and intracellular structural molecules	0.0366314
K07334	899	678	2176	1011	402	637	808	253	Unclassified; Cellular Processes and Signaling; Cell motility and secretion	0.00614818
K02484	1134	953	2339	1211	457	1020	1227	253	Metabolism; Enzyme Families; Protein kinases|Environmental Information Processing; Signal Transduction; Two-component system	0.0132607
K01066	899	694	1889	919	311	751	412	241	Metabolism; Xenobiotics Biodegradation and Metabolism; Bisphenol degradation|Metabolism; Xenobiotics Biodegradation and Metabolism; Aminobenzoate degradation|Metabolism; Biosynthesis of Other Secondary Metabolites; Tropane, piperidine and pyridine alkaloid biosynthesis	0.000883111
K03644	1081	811	2117	1148	261	857	1120	222	Metabolism; Metabolism of Cofactors and Vitamins; Lipoic acid metabolism	0.0123994
K11537	866	588	1880	910	180	740	504	123	Environmental Information Processing; Membrane Transport; Transporters	0.0031353
K06890	2670	1312	3608	1740	1852	1627	1581	1536	Unclassified; Poorly Characterized; General function prediction only	0.000433502
K03098	872	550	1932	852	171	478	684	122	Unclassified; Cellular Processes and Signaling; Membrane and intracellular structural molecules	0.00506305
K00983	1854	743	2484	1198	1100	1005	601	817	Metabolism; Carbohydrate Metabolism; Amino sugar and nucleotide sugar metabolism	0.00122688
K06915	1663	727	1974	872	744	672	437	617	Unclassified; Poorly Characterized; General function prediction only	0.000507133
K01711	2414	1950	5621	2794	2973	2670	2630	1731	Metabolism; Carbohydrate Metabolism; Amino sugar and nucleotide sugar metabolism|Metabolism; Carbohydrate Metabolism; Fructose and mannose metabolism	0.0172554
K03281	1162	1002	2795	1461	492	1057	1750	343	Unclassified; Cellular Processes and Signaling; Pores ion channels	0.0481229
K00956	1057	661	2146	1073	324	953	611	269	Metabolism; Energy Metabolism; Sulfur metabolism|Metabolism; Metabolism of Other Amino Acids; Selenocompound metabolism|Metabolism; Nucleotide Metabolism; Purine metabolism	0.00331063
K01805	1666	848	2120	1049	528	1035	674	639	Metabolism; Carbohydrate Metabolism; Fructose and mannose metabolism|Metabolism; Carbohydrate Metabolism; Pentose and glucuronate interconversions	0.000289231
K05340	860	633	1913	919	255	670	428	134	Unclassified; Cellular Processes and Signaling; Other ion-coupled transporters	0.0014572
K13694	897	615	1953	947	187	724	525	132	Metabolism; Enzyme Families; Peptidases	0.00266383
K00957	1104	732	2227	1128	352	1017	677	299	Metabolism; Energy Metabolism; Sulfur metabolism|Metabolism; Metabolism of Other Amino Acids; Selenocompound metabolism|Metabolism; Nucleotide Metabolism; Purine metabolism	0.00310607
K11996	851	676	1875	929	183	672	467	159	Genetic Information Processing; Folding, Sorting and Degradation; Ubiquitin system|Genetic Information Processing; Folding, Sorting and Degradation; Sulfur relay system	0.00141394
K00350	1299	975	2857	1417	495	1244	1628	324	Unclassified; Metabolism; Energy metabolism	0.0331526
K01785	6204	3975	11200	5385	6239	7303	5815	4543	Metabolism; Carbohydrate Metabolism; Glycolysis / Gluconeogenesis	0.0127717
K03295	947	788	2304	1025	226	793	978	175	Unclassified; Cellular Processes and Signaling; Other ion-coupled transporters	0.0115384
K07735	900	633	1978	961	188	737	516	137	Genetic Information Processing; Transcription; Transcription factors	0.00248688
K01917	820	507	1831	835	192	460	315	106	Metabolism; Metabolism of Other Amino Acids; Glutathione metabolism	0.00114864
K01573	863	619	1951	979	183	682	500	123	Metabolism; Carbohydrate Metabolism; Pyruvate metabolism|Metabolism; Amino Acid Metabolism; Arginine and proline metabolism	0.00252531
K00265	2208	1774	4782	2583	2362	1836	2618	1596	Metabolism; Amino Acid Metabolism; Alanine, aspartate and glutamate metabolism|Metabolism; Energy Metabolism; Nitrogen metabolism	0.0182591
K03116	2656	2130	5153	2997	3231	2077	2779	1893	Environmental Information Processing; Membrane Transport; Secretion system|Genetic Information Processing; Folding, Sorting and Degradation; Protein export|Environmental Information Processing; Membrane Transport; Bacterial secretion system	0.00965877
K02856	882	597	1954	903	177	676	394	120	Unclassified; Cellular Processes and Signaling; Other ion-coupled transporters	0.00178555
K12343	819	519	1832	841	150	460	316	108	Metabolism; Lipid Metabolism; Steroid hormone biosynthesis	0.00109066
K01079	2239	959	2951	1364	1101	1139	1346	945	Metabolism; Amino Acid Metabolism; Glycine, serine and threonine metabolism|Metabolism; Energy Metabolism; Methane metabolism	0.00301588
K01241	942	630	2009	996	188	730	532	138	Metabolism; Nucleotide Metabolism; Purine metabolism	0.00232996
K01156	1620	611	1989	920	427	640	515	546	Unclassified; Genetic Information Processing; Restriction enzyme	0.00113162
K03931	801	496	1786	795	140	424	191	100	Unclassified; Poorly Characterized; Function unknown	0.000787621
K06859	865	597	1881	877	218	524	285	170	Metabolism; Carbohydrate Metabolism; Pentose phosphate pathway|Metabolism; Carbohydrate Metabolism; Starch and sucrose metabolism|Metabolism; Carbohydrate Metabolism; Glycolysis / Gluconeogenesis|Metabolism; Carbohydrate Metabolism; Amino sugar and nucleotide sugar metabolism	0.000486884
K07504	801	496	1787	795	138	414	191	101	Unclassified; Genetic Information Processing; Others	0.000735159
K09124	814	500	1788	799	143	426	194	103	Unclassified; Poorly Characterized; Function unknown	0.000664749
K07057	801	496	1786	794	138	412	190	99	Unclassified; Poorly Characterized; General function prediction only	0.000709618
K09810	2729	1024	2823	1479	1039	1195	1943	823	Environmental Information Processing; Membrane Transport; ABC transporters|Environmental Information Processing; Membrane Transport; Transporters	0.026381
K07127	804	522	1788	811	140	426	193	109	Metabolism; Nucleotide Metabolism; Purine metabolism	0.000584215
K07636	5190	3289	8506	4282	4553	5426	4102	4124	Metabolism; Enzyme Families; Protein kinases|Environmental Information Processing; Signal Transduction; Two-component system	0.00120985
K03474	1134	825	2487	1317	280	901	1284	228	Metabolism; Metabolism of Cofactors and Vitamins; Vitamin B6 metabolism	0.0190927
K00912	1913	910	2639	1396	552	1076	1788	363	Metabolism; Glycan Biosynthesis and Metabolism; Lipopolysaccharide biosynthesis proteins|Metabolism; Glycan Biosynthesis and Metabolism; Lipopolysaccharide biosynthesis	0.0277915
K11921	859	529	1862	887	149	459	332	112	Genetic Information Processing; Transcription; Transcription factors	0.000971698
K03296	5326	3459	7882	4706	4567	4918	5513	3272	Unclassified; Cellular Processes and Signaling; Other ion-coupled transporters	0.0177931
K01130	876	1257	1995	1098	246	954	742	179	Metabolism; Lipid Metabolism; Steroid hormone biosynthesis|Metabolism; Lipid Metabolism; Sphingolipid metabolism	0.0101592
K02527	1913	910	2639	1432	552	1065	1790	362	Metabolism; Glycan Biosynthesis and Metabolism; Glycosyltransferases|Metabolism; Glycan Biosynthesis and Metabolism; Lipopolysaccharide biosynthesis proteins|Metabolism; Glycan Biosynthesis and Metabolism; Lipopolysaccharide biosynthesis	0.0266454
K09702	1398	945	3225	1291	826	1310	975	615	Unclassified; Poorly Characterized; Function unknown	0.00540175
K03803	2276	1061	3388	1500	906	1387	1922	870	Unclassified; Cellular Processes and Signaling; Signal transduction mechanisms	0.0175757
K07792	883	568	1875	855	159	481	277	120	Environmental Information Processing; Signal Transduction; Two-component system	0.000466636
K01372	1906	1385	4073	2082	1153	1991	2115	1024	Metabolism; Enzyme Families; Peptidases	0.0207393
K06896	2227	1665	4707	2146	1590	2532	2534	888	Unclassified; Poorly Characterized; General function prediction only	0.0308196
K01051	1872	853	2603	1253	511	1404	1138	318	Metabolism; Carbohydrate Metabolism; Starch and sucrose metabolism|Metabolism; Carbohydrate Metabolism; Pentose and glucuronate interconversions	0.00749218
K09125	1761	686	2128	1223	458	864	970	284	Unclassified; Poorly Characterized; Function unknown	0.00437805
K01095	1794	864	2404	1208	764	778	764	672	Metabolism; Lipid Metabolism; Glycerophospholipid metabolism	0.000104004
K08961	1626	655	2037	959	202	1026	579	132	Unclassified; Metabolism; Others	0.00344731
K03543	2015	1528	4343	2255	1559	1644	2228	1358	Unclassified; Cellular Processes and Signaling; Other transporters	0.0124666
K09789	1690	641	2267	989	260	784	1005	138	Unclassified; Poorly Characterized; Function unknown	0.00886838
K03839	2589	771	2540	1199	516	1210	1689	278	Unclassified; Metabolism; Energy metabolism	0.0478481
K06076	1930	884	2492	1400	724	872	973	696	Unclassified; Cellular Processes and Signaling; Pores ion channels	0.000517257
K01186	1748	724	2337	1069	277	906	1057	162	Cellular Processes; Transport and Catabolism; Lysosome|Environmental Information Processing; Signaling Molecules and Interaction; Bacterial toxins|Metabolism; Lipid Metabolism; Sphingolipid metabolism|Metabolism; Glycan Biosynthesis and Metabolism; Other glycan degradation	0.00707202
K03088	37302	28181	68873	31387	39994	49267	36253	36748	Genetic Information Processing; Transcription; Transcription machinery	0.0176585
K01787	1464	979	3074	1329	701	1220	880	549	Metabolism; Carbohydrate Metabolism; Amino sugar and nucleotide sugar metabolism	0.00189139
K03558	1853	861	2491	1306	741	813	795	633	Unclassified; Poorly Characterized; General function prediction only	0.000171652
K12942	2977	1001	3015	1401	1008	1297	1420	1114	Unclassified; Metabolism; Metabolism of cofactors and vitamins	0.0124496
K01212	1932	1395	4429	1968	1552	2052	1665	852	Metabolism; Carbohydrate Metabolism; Starch and sucrose metabolism	0.00917694
K07304	1188	889	2297	1242	272	815	574	252	Unclassified; Genetic Information Processing; Protein folding and associated processing	0.00047676
K03561	3961	2061	5574	3218	3378	2435	4018	1266	Unclassified; Cellular Processes and Signaling; Cell motility and secretion	0.0380757
K00652	2917	1527	5025	2410	1950	2224	2633	1282	Metabolism; Metabolism of Cofactors and Vitamins; Biotin metabolism|Metabolism; Amino Acid Metabolism; Amino acid related enzymes	0.0131114
K02169	1715	729	2561	1087	267	801	1049	146	Unclassified; Poorly Characterized; General function prediction only	0.00584837
K03927	1995	1315	4722	2002	1780	2164	1217	978	Metabolism; Xenobiotics Biodegradation and Metabolism; Drug metabolism - other enzymes	0.00856972
K06921	1910	1518	4517	2207	1008	2247	2294	683	Unclassified; Poorly Characterized; General function prediction only	0.0307515
K03718	1953	1340	4141	2177	847	1805	2500	519	Genetic Information Processing; Transcription; Transcription factors	0.0418125
K01278	2009	1389	4246	2224	874	1874	2596	537	Metabolism; Enzyme Families; Peptidases|Environmental Information Processing; Signaling Molecules and Interaction; Cellular antigens|Organismal Systems; Digestive System; Protein digestion and absorption	0.0440094
K03118	2418	1871	4833	2623	2074	2018	2398	1235	Environmental Information Processing; Membrane Transport; Secretion system|Genetic Information Processing; Folding, Sorting and Degradation; Protein export|Environmental Information Processing; Membrane Transport; Bacterial secretion system	0.00590244
K01185	2043	1275	3955	2098	1110	1384	1826	937	Unclassified; Metabolism; Others	0.00597055
K12340	1975	1526	4438	2189	1159	1730	2218	872	Environmental Information Processing; Membrane Transport; Secretion system|Human Diseases; Infectious Diseases; Pertussis|Environmental Information Processing; Membrane Transport; Bacterial secretion system	0.0152333
K03287	3093	1770	4739	2616	1980	2013	2265	1776	Unclassified; Cellular Processes and Signaling; Pores ion channels	0.000893235
K01284	2028	1394	4289	2133	684	1876	2620	423	Metabolism; Enzyme Families; Peptidases	0.047064
K06177	1922	1370	4399	2206	846	1751	2516	515	Genetic Information Processing; Translation; Ribosome Biogenesis	0.0398815
K09808	2981	1651	4766	2497	1380	1869	3268	1086	Environmental Information Processing; Membrane Transport; ABC transporters|Environmental Information Processing; Membrane Transport; Transporters	0.0340918
K07001	3307	2251	5238	2983	1569	3251	3085	1568	Unclassified; Poorly Characterized; General function prediction only	0.0117234
K00677	2934	1690	4649	2635	1730	2013	2982	825	Metabolism; Glycan Biosynthesis and Metabolism; Lipopolysaccharide biosynthesis proteins|Metabolism; Glycan Biosynthesis and Metabolism; Lipopolysaccharide biosynthesis	0.0204993
K03169	9487	6350	17429	8360	9998	11726	7812	7712	Genetic Information Processing; Replication and Repair; DNA replication proteins	0.00635711
K03771	2087	1501	4438	2332	1129	1658	2263	899	Genetic Information Processing; Folding, Sorting and Degradation; Chaperones and folding catalysts	0.0136146
K08218	1889	1273	4046	2043	617	1701	2074	406	Environmental Information Processing; Membrane Transport; Transporters	0.0228539
K01089	1937	1329	4149	2067	658	1761	2134	410	Metabolism; Amino Acid Metabolism; Histidine metabolism	0.0226689
K01802	2927	1747	4756	2568	1482	1964	2880	1095	Unclassified; Genetic Information Processing; Protein folding and associated processing	0.0130607
K01077	2738	1657	4255	1821	1118	1940	1779	1031	Metabolism; Xenobiotics Biodegradation and Metabolism; Aminobenzoate degradation|Environmental Information Processing; Signal Transduction; Two-component system|Metabolism; Metabolism of Cofactors and Vitamins; Folate biosynthesis	0.00143695
K08191	1813	1188	3949	1908	606	1417	1755	372	Environmental Information Processing; Membrane Transport; Transporters	0.0123562
K07214	1741	1239	3797	1874	657	1502	1246	433	Unclassified; Cellular Processes and Signaling; Inorganic ion transport and metabolism	0.00353313
K07259	2748	1385	4325	2233	880	1830	2596	572	Metabolism; Enzyme Families; Peptidases|Metabolism; Glycan Biosynthesis and Metabolism; Peptidoglycan biosynthesis	0.0222625
K02005	4798	3349	9433	4675	3488	5651	5416	2840	Unclassified; Cellular Processes and Signaling; Membrane and intracellular structural molecules	0.0339947
K03832	3657	1809	5242	2551	1928	1914	2850	1514	Unclassified; Cellular Processes and Signaling; Membrane and intracellular structural molecules	0.00548366
K02548	3089	2292	6072	3253	2033	2519	3253	1674	Metabolism; Metabolism of Terpenoids and Polyketides; Prenyltransferases|Metabolism; Metabolism of Cofactors and Vitamins; Ubiquinone and other terpenoid-quinone biosynthesis	0.00955039
K02342	3759	2913	8073	4049	3084	3597	4535	2277	Metabolism; Nucleotide Metabolism; Pyrimidine metabolism|Genetic Information Processing; Replication and Repair; DNA repair and recombination proteins|Metabolism; Nucleotide Metabolism; Purine metabolism|Genetic Information Processing; Replication and Repair; Mismatch repair|Genetic Information Processing; Replication and Repair; Homologous recombination|Genetic Information Processing; Replicatio…	0.0229623
K03305	2650	1264	4203	2058	710	1641	2099	406	Unclassified; Cellular Processes and Signaling; Other ion-coupled transporters	0.011006
K06966	2440	2042	5218	2854	1425	2080	2512	1166	Unclassified; Poorly Characterized; General function prediction only	0.0072538
K02429	3005	2025	6334	3311	1840	2729	3838	865	Environmental Information Processing; Membrane Transport; Transporters	0.0436003
K07322	2017	1368	4323	2037	453	1545	2040	302	Unclassified; Cellular Processes and Signaling; Cell division	0.0144977
K03654	5507	3342	9930	4939	4189	5396	5532	2403	Genetic Information Processing; Replication and Repair; DNA repair and recombination proteins|Genetic Information Processing; Folding, Sorting and Degradation; RNA degradation	0.0211141
K07154	3004	2242	6460	3237	1685	2736	3264	1045	Unclassified; Poorly Characterized; General function prediction only	0.0153962
K05595	2878	1642	4586	2442	970	1660	1545	836	Unclassified; Cellular Processes and Signaling; Other transporters	0.000311781
K07085	2901	2064	6496	3147	913	2472	3048	558	Unclassified; Cellular Processes and Signaling; Other ion-coupled transporters	0.0159618
K01447	3083	2130	6662	3070	1180	2796	2156	1188	Unclassified; Cellular Processes and Signaling; Membrane and intracellular structural molecules	0.00354786
K09704	2561	1671	5672	2709	807	1902	1408	488	Unclassified; Poorly Characterized; Function unknown	0.00221491
K01187	5788	4057	11912	5809	3921	6512	5359	2223	Metabolism; Carbohydrate Metabolism; Starch and sucrose metabolism|Metabolism; Carbohydrate Metabolism; Galactose metabolism	0.0132839
K12373	5940	4122	13024	6208	2635	5935	7131	1497	Metabolism; Glycan Biosynthesis and Metabolism; Other glycan degradation|Metabolism; Glycan Biosynthesis and Metabolism; Glycosphingolipid biosynthesis - globo series|Metabolism; Glycan Biosynthesis and Metabolism; Glycosaminoglycan degradation|Metabolism; Carbohydrate Metabolism; Amino sugar and nucleotide sugar metabolism|Cellular Processes; Transport and Catabolism; Lysosome|Metabolism; Glycan…	0.0356052
K01190	12315	8093	23923	11544	8942	14018	11553	6360	Metabolism; Glycan Biosynthesis and Metabolism; Other glycan degradation|Metabolism; Lipid Metabolism; Sphingolipid metabolism|Metabolism; Carbohydrate Metabolism; Galactose metabolism	0.0155603
K05349	15164	10194	32018	14021	11244	16638	12267	8613	Metabolism; Metabolism of Other Amino Acids; Cyanoamino acid metabolism|Metabolism; Carbohydrate Metabolism; Starch and sucrose metabolism|Metabolism; Biosynthesis of Other Secondary Metabolites; Phenylpropanoid biosynthesis	0.00783916
Note: “Gc and Fc” indicates the caecum from grass-fed geese and high grain-fed geese, respectively.
